# Supplementary material for: 4-Chloro-N-(3-methyl­benzo­yl)benzene­sulfonamide monohydrate
Source: Acta Crystallogr Sect E Struct Rep Online. 2011 Dec 7;68(Pt 1):o46. doi: 10.1107/S1600536811051932 (PMC3254406; doi:10.1107/S1600536811051932)
Supplement: Supplementary file 2 [file e-68-00o46-Isup2.hkl]

# 
# h,k,l, Fc-squared, Fo-squared, sigma(Fo-squared) and status flag 
# 
data_I
_shelx_title ' DAS29 PBCA' 
_shelx_refln_list_code          4 
_shelx_F_calc_maximum      342.25 
_exptl_crystal_F_000      1360.00 
_reflns_d_resolution_high  0.8300 
 
loop_ 
 _symmetry_equiv_pos_as_xyz 
 'x, y, z' 
 '-x+1/2, -y, z+1/2' 
 'x+1/2, -y+1/2, -z' 
 '-x, y+1/2, -z+1/2' 
 '-x, -y, -z' 
 'x-1/2, y, -z-1/2' 
 '-x-1/2, y-1/2, z' 
 'x, -y-1/2, z-1/2' 
 
_cell_length_a     5.0148 
_cell_length_b    12.8640 
_cell_length_c    46.3140 
_cell_angle_alpha  90.000 
_cell_angle_beta   90.000 
_cell_angle_gamma  90.000 
 
_shelx_F_squared_multiplier     1.000 
 
loop_ 
 _refln_index_h 
 _refln_index_k 
 _refln_index_l 
 _refln_F_squared_calc 
 _refln_F_squared_meas 
 _refln_F_squared_sigma 
 _refln_observed_status 
   2   0   0     7655.12     7907.78     68.90 o 
   4   0   0    12228.13    12401.50    123.04 o 
   6   0   0      412.77      403.43     43.98 o 
   2   1   0    22049.27    22882.52     69.27 o 
   4   1   0     1555.14     1558.28     36.92 o 
   6   1   0      151.10      368.72     47.55 o 
   0   2   0   117134.11   115415.03    584.10 o 
   2   2   0       12.92       23.84      7.76 o 
   4   2   0     1082.64      983.14     32.20 o 
   2   3   0     6759.65     7002.92     66.18 o 
   4   3   0      424.54      344.35     37.91 o 
   0   4   0      906.34      944.53     27.55 o 
   2   4   0      442.42      561.11     51.30 o 
   4   4   0      149.84      166.16     35.54 o 
   2   5   0      259.52      328.57     38.26 o 
   4   5   0       38.65       99.48     49.59 o 
   0   6   0    10190.88    10413.91     83.57 o 
   2   6   0      116.28      107.78     36.91 o 
   4   6   0     2227.50     2163.55     72.48 o 
   2   7   0     1690.45     1607.81     53.16 o 
   4   7   0       31.36       52.10     41.27 o 
   0   8   0     4233.15     4493.74     67.89 o 
   2   8   0      660.08      587.51     47.57 o 
   4   8   0     1898.02     1674.33     64.09 o 
   2   9   0     6505.17     6249.12     98.42 o 
   4   9   0      307.91      369.46     60.60 o 
   0  10   0     3296.88     3400.58     72.00 o 
   2  10   0     1445.98     1016.49     63.16 o 
   4  10   0        0.70      -57.83     57.83 o 
   2  11   0      542.36      476.95     61.59 o 
   4  11   0       13.74       50.31     65.51 o 
   0  12   0     1854.64     1699.18     69.96 o 
   2  12   0      171.36      232.98     56.38 o 
   2  13   0       72.25      221.75     66.49 o 
   0  14   0     1082.73     1063.10     71.19 o 
   1   1   1      155.18      165.66      7.56 o 
   2   1   1       45.15       51.69     10.85 o 
   3   1   1      108.88      112.02     11.35 o 
   4   1   1      335.28      387.50     32.74 o 
   5   1   1      252.63      281.06     19.79 o 
   6   1   1      724.73      855.27     30.31 o 
   0   2   1     3775.25     3761.83     71.99 o 
   1   2   1     6963.13     7219.12     36.43 o 
   2   2   1        3.35        6.60      7.24 o 
   3   2   1     2565.11     2523.30     20.24 o 
   4   2   1       11.62       14.25     15.97 o 
   5   2   1       39.91      102.90     31.65 o 
   1   3   1     1521.46     1612.87     21.82 o 
   2   3   1      252.38      255.27     19.58 o 
   3   3   1       27.33       29.01     13.88 o 
   4   3   1      523.25      537.20     26.99 o 
   5   3   1        2.12        9.87     32.05 o 
   0   4   1     1412.65     1318.00     38.53 o 
   1   4   1     1123.18     1132.99      9.51 o 
   2   4   1      495.12      623.76     12.48 o 
   3   4   1       76.03       77.63     15.62 o 
   4   4   1      550.71      638.47     34.98 o 
   5   4   1      175.65      155.08     29.88 o 
   1   5   1        4.52       81.74     13.55 o 
   2   5   1     2877.35     2889.56     17.88 o 
   3   5   1      805.02      912.34     53.21 o 
   4   5   1      106.87      134.33     21.17 o 
   5   5   1      115.20      195.72     29.21 o 
   0   6   1     1680.79     1823.14     56.98 o 
   1   6   1     1434.66     1425.23     19.08 o 
   2   6   1      894.82      874.21     32.01 o 
   3   6   1      350.33      362.09     29.00 o 
   4   6   1      935.50      899.21     36.56 o 
   5   6   1      362.54      359.34     54.93 o 
   1   7   1      349.03      264.76      8.58 o 
   2   7   1      405.49      409.16     29.77 o 
   3   7   1       18.79       -9.25     30.67 o 
   4   7   1        3.32       -8.42     27.70 o 
   5   7   1       85.14       10.65     41.90 o 
   0   8   1       65.21       57.81     23.55 o 
   1   8   1     3167.68     3209.42     19.37 o 
   2   8   1      192.86      150.76     31.73 o 
   3   8   1     2307.82     2132.37     48.80 o 
   4   8   1        2.38       48.70     21.47 o 
   5   8   1      154.53      179.56     93.59 o 
   1   9   1     1131.59     1091.48     40.28 o 
   2   9   1      938.62      918.83     43.37 o 
   3   9   1      710.06      586.04     66.10 o 
   4   9   1      200.45      177.42     39.85 o 
   0  10   1     1755.76     1636.05     41.62 o 
   1  10   1        7.83       25.58     19.09 o 
   2  10   1       36.09      238.76    176.97 o 
   3  10   1       20.46       14.43     36.71 o 
   4  10   1        2.77       38.43     63.13 o 
   1  11   1       12.41       77.56     32.04 o 
   2  11   1      437.62      316.91     42.22 o 
   3  11   1        0.81      695.47    198.86 o 
   4  11   1       57.74      247.89     67.70 o 
   0  12   1      526.82      787.18    213.11 o 
   1  12   1      383.08      474.18     50.22 o 
   2  12   1        3.30      117.65     58.12 o 
   3  12   1      105.84      167.56     49.18 o 
   1  13   1        3.44       25.74     97.36 o 
   2  13   1      316.62      365.61    143.68 o 
   3  13   1        1.44      312.82     72.04 o 
   0  14   1      277.56      584.16    291.89 o 
   1  14   1      149.36      219.33    166.36 o 
   2  14   1       85.72        3.87     41.17 o 
   1  15   1        0.06      166.98     59.54 o 
   1   0   2     4018.01     3893.27     69.36 o 
   2   0   2      969.04      850.48     13.89 o 
   3   0   2      849.65      868.75     25.93 o 
   4   0   2     1762.05     1733.16     58.87 o 
   5   0   2     1750.29     1828.99     45.49 o 
   6   0   2       33.55       70.65     59.66 o 
   1   1   2      143.05      167.21      8.88 o 
   2   1   2     4648.06     5051.84     20.32 o 
   3   1   2       62.74       68.07     11.28 o 
   4   1   2       24.00       27.96     16.35 o 
   5   1   2        8.20       33.73     22.50 o 
   6   1   2      110.31      187.37     24.04 o 
   0   2   2     2959.15     3106.60     73.45 o 
   1   2   2     8992.51     8692.93     39.32 o 
   2   2   2     2254.35     2294.24     20.67 o 
   3   2   2     1535.22     1342.70     18.04 o 
   4   2   2      124.98      112.48     20.81 o 
   5   2   2      814.72      820.95     48.46 o 
   1   3   2     3594.55     3811.07     20.97 o 
   2   3   2       23.81       16.92     17.29 o 
   3   3   2      967.74     1117.18     24.09 o 
   4   3   2        2.78       27.06     40.05 o 
   5   3   2      418.40      397.04     77.97 o 
   0   4   2       37.30       23.74     15.92 o 
   1   4   2       38.99       99.33     26.38 o 
   2   4   2     2094.31     2057.98     15.60 o 
   3   4   2     1816.82     1994.92     51.28 o 
   4   4   2        0.03        8.81     43.74 o 
   5   4   2      604.33      577.33     33.60 o 
   1   5   2     7562.52     8003.81     34.93 o 
   2   5   2     2853.24     2761.90     28.15 o 
   3   5   2      528.18      628.39     35.11 o 
   4   5   2      100.45      126.17     26.95 o 
   5   5   2        1.57        5.16     52.14 o 
   0   6   2    13421.42    13556.68     66.58 o 
   1   6   2     4880.60     5062.20     21.46 o 
   2   6   2      178.80      197.50     34.13 o 
   3   6   2      340.02      270.84     29.98 o 
   4   6   2      297.52      272.24     29.97 o 
   5   6   2      175.92      239.98     68.46 o 
   1   7   2      176.68      195.96      8.27 o 
   2   7   2     2434.14     2223.29     42.19 o 
   3   7   2      822.39      877.28     36.85 o 
   4   7   2      132.72       87.11     19.88 o 
   5   7   2       43.83      125.81     40.08 o 
   0   8   2      229.14      261.74     26.38 o 
   1   8   2      294.52      396.50     18.36 o 
   2   8   2        3.39        3.63     30.93 o 
   3   8   2      757.05      699.23     43.02 o 
   4   8   2        1.01      -27.85     27.85 o 
   5   8   2       33.55       83.09    139.82 o 
   1   9   2     3528.11     3271.30     25.35 o 
   2   9   2     2085.61     1963.77     96.15 o 
   3   9   2     2038.83     2089.78    222.51 o 
   4   9   2       92.27       10.40     34.35 o 
   0  10   2      435.59      458.93    110.76 o 
   1  10   2     1325.76     1065.63     24.68 o 
   2  10   2        0.67      -16.16     35.82 o 
   3  10   2       22.64      -52.73     52.73 o 
   4  10   2       76.76      -14.97     63.84 o 
   1  11   2     2568.52     2474.52     65.56 o 
   2  11   2        6.83       42.97     39.92 o 
   3  11   2     1285.89     1094.21     52.01 o 
   4  11   2        6.30       35.79     65.86 o 
   0  12   2        1.95        2.84     36.46 o 
   1  12   2     2544.01     2194.17     53.05 o 
   2  12   2       48.14      -22.01     57.25 o 
   3  12   2      718.12      706.01     47.75 o 
   1  13   2       97.82       13.12     37.81 o 
   2  13   2        6.19       41.20     41.07 o 
   3  13   2      157.56      182.50     47.96 o 
   0  14   2      209.55      221.25     41.07 o 
   1  14   2      323.28      309.64     44.06 o 
   2  14   2        7.38      245.62     43.68 o 
   1  15   2       60.50      117.47     43.02 o 
   1   1   3      293.99      296.45      8.54 o 
   2   1   3       72.44       46.70      7.80 o 
   3   1   3      328.49      321.34     12.93 o 
   4   1   3      217.42      258.56     17.15 o 
   5   1   3      727.67      819.28     38.33 o 
   6   1   3       59.39       43.58     25.13 o 
   0   2   3     1564.89     1772.57     26.44 o 
   1   2   3    13713.08    13694.56     48.26 o 
   2   2   3       25.61       21.48      7.63 o 
   3   2   3     3173.05     3216.71     27.69 o 
   4   2   3       28.94       24.15     18.97 o 
   5   2   3       68.63       56.10     20.02 o 
   1   3   3     8508.33     8598.70     47.77 o 
   2   3   3     1102.16     1007.53     23.65 o 
   3   3   3       82.68       73.92     16.50 o 
   4   3   3      559.37      633.47     40.75 o 
   5   3   3      409.70      438.10     80.07 o 
   0   4   3     1979.05     1741.19     27.87 o 
   1   4   3     9696.79     9885.29     32.39 o 
   2   4   3        0.01       11.85      9.59 o 
   3   4   3     1317.88     1371.73     36.02 o 
   4   4   3       62.08       71.28     23.22 o 
   5   4   3       73.68      129.50     30.39 o 
   1   5   3       75.04      150.34     12.11 o 
   2   5   3      969.57      898.36      9.94 o 
   3   5   3       26.04       21.20     18.64 o 
   4   5   3        0.12       -2.89     21.46 o 
   5   5   3       38.06      -16.72     25.72 o 
   0   6   3     2941.92     2828.39     61.86 o 
   1   6   3     6706.63     7069.20     35.71 o 
   2   6   3     1478.32     1528.25     20.00 o 
   3   6   3      180.92      126.02     42.30 o 
   4   6   3     1254.20     1295.23     66.63 o 
   5   6   3      798.21      803.28    100.73 o 
   1   7   3      675.37      649.01     10.55 o 
   2   7   3       19.82       -2.78     27.97 o 
   3   7   3       22.37       29.11     29.49 o 
   4   7   3       32.27       36.72     33.56 o 
   5   7   3        7.47      119.67     33.67 o 
   0   8   3      192.99      180.86     24.94 o 
   1   8   3      328.26      454.04     13.70 o 
   2   8   3      740.51      821.61     35.29 o 
   3   8   3        0.08       24.00     33.52 o 
   4   8   3      583.99      586.49    143.71 o 
   5   8   3      418.64      491.68    144.74 o 
   1   9   3       46.79       25.66     14.47 o 
   2   9   3     1178.63     1160.80     56.10 o 
   3   9   3      322.36      633.23    202.44 o 
   4   9   3        9.44       37.82     60.15 o 
   0  10   3     1959.88     2057.17     44.08 o 
   1  10   3        3.10       22.47     19.04 o 
   2  10   3      247.76       84.68     35.39 o 
   3  10   3      143.37      154.85     58.47 o 
   4  10   3      264.02      188.69     64.62 o 
   1  11   3       29.79       38.62     21.44 o 
   2  11   3      137.44      183.14    111.36 o 
   3  11   3       86.56      222.87     44.78 o 
   0  12   3        3.65      503.41    307.53 o 
   1  12   3      110.61      187.65     40.11 o 
   2  12   3        0.98       56.11     91.33 o 
   3  12   3      136.86       95.87     77.75 o 
   1  13   3      171.22      161.85     84.68 o 
   2  13   3        2.98       99.64     53.63 o 
   3  13   3        7.94      290.14     70.54 o 
   0  14   3      254.87      332.36    193.66 o 
   1  14   3       21.61      149.12     61.18 o 
   2  14   3       18.84       45.49     42.15 o 
   1  15   3        0.10      324.47     71.15 o 
   1   0   4    10462.05    11022.15     48.79 o 
   2   0   4      788.79      883.84     14.03 o 
   3   0   4       40.93       14.83     19.25 o 
   4   0   4     2251.42     2263.80     73.01 o 
   5   0   4      417.88      429.61     32.27 o 
   6   0   4        0.85       24.73     36.56 o 
   1   1   4     5396.35     5300.51     89.07 o 
   2   1   4     4163.70     4660.99     29.27 o 
   3   1   4      334.03      359.88     12.85 o 
   4   1   4       42.91        4.06     15.56 o 
   5   1   4       51.70       78.27     32.02 o 
   6   1   4        4.91      105.01    173.26 o 
   0   2   4    25058.01    25222.84     74.83 o 
   1   2   4     8316.79     8574.14     40.11 o 
   2   2   4      126.10      161.81     15.89 o 
   3   2   4      841.25      898.98     14.91 o 
   4   2   4     2464.04     2389.78     73.64 o 
   5   2   4      294.15      320.87     27.04 o 
   1   3   4      870.08      909.73     53.40 o 
   2   3   4     2895.14     3054.20     53.36 o 
   3   3   4     2652.69     2894.10     34.80 o 
   4   3   4       23.43       12.27     21.37 o 
   5   3   4       38.71       80.53     25.85 o 
   0   4   4    24284.07    24535.12    115.33 o 
   1   4   4       75.33      127.95     21.25 o 
   2   4   4      695.88      757.87      9.01 o 
   3   4   4       96.70      108.87     16.93 o 
   4   4   4     1972.68     1809.16     40.07 o 
   5   4   4      369.84      471.40     33.20 o 
   1   5   4     1182.90     1275.47     14.72 o 
   2   5   4     4236.31     4067.00     34.63 o 
   3   5   4     1904.67     2020.29     30.71 o 
   4   5   4      657.67      574.04     29.43 o 
   5   5   4        0.01       54.55     22.85 o 
   0   6   4     2021.22     1671.84     30.28 o 
   1   6   4      324.62      361.99     18.55 o 
   2   6   4      496.07      478.62     14.27 o 
   3   6   4        9.19       57.45     26.82 o 
   4   6   4        1.14       11.86     21.88 o 
   5   6   4      185.35      226.76     51.03 o 
   1   7   4      504.03      627.14     10.24 o 
   2   7   4       60.48       57.51     28.08 o 
   3   7   4      661.36      731.63     61.95 o 
   4   7   4        5.12        7.69     20.12 o 
   5   7   4        0.71      -15.87     62.85 o 
   0   8   4     2111.69     2054.93     43.22 o 
   1   8   4      212.94      218.80     20.79 o 
   2   8   4      573.63      512.14     33.69 o 
   3   8   4      416.23      286.94     36.59 o 
   4   8   4      205.08      205.07     58.67 o 
   5   8   4        1.09       46.45     95.86 o 
   1   9   4       17.85       30.49     10.63 o 
   2   9   4     4173.07     3909.36    173.67 o 
   3   9   4      775.69      747.10     70.23 o 
   4   9   4      102.13      147.52     28.75 o 
   0  10   4     1081.18      863.55     35.46 o 
   1  10   4      215.95      178.52     20.39 o 
   2  10   4        2.65       38.79     35.83 o 
   3  10   4       11.99       44.88     36.04 o 
   4  10   4       28.41       99.08     63.80 o 
   1  11   4        7.85       31.11     23.45 o 
   2  11   4     2601.73     2315.29     55.70 o 
   3  11   4      531.34      419.55     43.43 o 
   4  11   4       34.53      -24.28     56.72 o 
   0  12   4     4195.76     3689.05     67.76 o 
   1  12   4        0.96       13.97     35.17 o 
   2  12   4      125.15      166.71     40.67 o 
   3  12   4       82.11       40.64     60.67 o 
   1  13   4      132.93      215.45     40.70 o 
   2  13   4       30.64       83.75     41.12 o 
   3  13   4      218.69      292.59     69.15 o 
   0  14   4      448.05      290.44    179.20 o 
   1  14   4        2.55      -30.42     41.52 o 
   1  15   4       76.36      -49.29     66.39 o 
   1   1   5      127.84      104.33      8.14 o 
   2   1   5     1480.74     1562.22     14.15 o 
   3   1   5      500.47      573.86     13.96 o 
   4   1   5        4.91       -6.91     15.71 o 
   5   1   5      775.38      743.55     23.85 o 
   6   1   5      133.61      -10.56     24.05 o 
   0   2   5     5417.25     5440.62     40.24 o 
   1   2   5      248.42      206.13     13.74 o 
   2   2   5      486.12      554.20     11.26 o 
   3   2   5       24.55       58.42     10.62 o 
   4   2   5      323.52      359.39     22.74 o 
   5   2   5        0.01       -5.02     29.04 o 
   1   3   5    14160.27    13959.78     99.26 o 
   2   3   5        1.29       13.79     15.57 o 
   3   3   5     7608.13     7859.66     85.45 o 
   4   3   5       49.39       38.60     22.13 o 
   5   3   5     1075.22     1156.17     40.94 o 
   0   4   5     9440.00     9966.95    150.88 o 
   1   4   5     6361.60     6383.88     37.39 o 
   2   4   5     4974.55     5387.89     22.65 o 
   3   4   5     3965.07     3965.37     47.50 o 
   4   4   5      245.17      230.12     34.76 o 
   5   4   5      187.68      252.58     27.23 o 
   1   5   5        7.45        4.88      6.39 o 
   2   5   5     1074.52     1158.30     31.34 o 
   3   5   5     1391.22     1371.01     21.85 o 
   4   5   5       51.58       16.21     22.59 o 
   5   5   5        0.17      -11.49     22.23 o 
   0   6   5        1.22      -21.35     21.35 o 
   1   6   5     1235.33     1171.21     12.01 o 
   2   6   5      809.35      924.64     17.61 o 
   3   6   5      479.18      403.85     40.69 o 
   4   6   5      409.19      441.90     44.83 o 
   5   6   5      412.01      417.53     70.97 o 
   1   7   5      375.97      384.95     13.91 o 
   2   7   5       22.90      -11.80     27.08 o 
   3   7   5       29.52       28.07     29.87 o 
   4   7   5       26.02       36.73     21.52 o 
   5   7   5        5.52       18.03     27.79 o 
   0   8   5       17.31       -4.58     27.35 o 
   1   8   5     1120.72     1003.20     16.62 o 
   2   8   5      728.78      798.21     53.87 o 
   3   8   5      138.61       88.66     31.67 o 
   4   8   5      117.93      108.22     42.94 o 
   5   8   5       75.06      143.08     26.79 o 
   1   9   5     1038.82      900.64     24.58 o 
   2   9   5       73.02      226.09     77.78 o 
   3   9   5       35.42      -26.96     34.99 o 
   4   9   5       31.62       13.36     53.29 o 
   0  10   5      124.89      124.88     34.71 o 
   1  10   5     1356.05     1290.13     61.45 o 
   2  10   5      952.73      831.39     46.96 o 
   3  10   5      330.84      187.51    125.18 o 
   4  10   5       85.79       66.00     58.81 o 
   1  11   5        5.65        6.47     23.99 o 
   2  11   5       92.64      613.15    171.31 o 
   3  11   5      108.01      144.17     60.92 o 
   4  11   5        0.92      167.47     58.81 o 
   0  12   5       55.71      675.09    253.10 o 
   1  12   5      624.86      779.88     41.64 o 
   2  12   5       26.20       13.14     74.16 o 
   3  12   5      310.19      121.66     63.87 o 
   1  13   5      361.87      236.29     39.73 o 
   2  13   5      258.35      260.47    155.94 o 
   3  13   5       24.09      -14.67     65.03 o 
   0  14   5      541.54      609.02     64.95 o 
   1  14   5        8.76      202.09     60.51 o 
   0   0   6       17.36       46.85      8.77 o 
   1   0   6    49691.16    49313.90    102.68 o 
   2   0   6     1191.71     1321.67     14.42 o 
   3   0   6     1925.17     1850.14     33.44 o 
   4   0   6       39.46       50.97     23.90 o 
   5   0   6      818.00      797.74     75.43 o 
   6   0   6      163.69      181.36     71.05 o 
   1   1   6        4.84       17.04      8.16 o 
   2   1   6     2513.87     2454.66     21.47 o 
   3   1   6       41.68       27.79     11.05 o 
   4   1   6       50.64       48.71     16.52 o 
   5   1   6       39.16       42.67     28.11 o 
   0   2   6     4967.14     4739.87     38.47 o 
   1   2   6    22537.45    22754.30     53.87 o 
   2   2   6      166.66      144.79     10.52 o 
   3   2   6      542.16      548.18     13.57 o 
   4   2   6      554.78      540.08     46.26 o 
   5   2   6     1164.85     1244.91     32.29 o 
   1   3   6     6801.40     6750.39     56.94 o 
   2   3   6      413.47      480.15     11.07 o 
   3   3   6       33.34       91.67     18.61 o 
   4   3   6        0.00       11.31     43.61 o 
   5   3   6      165.05      172.70     73.80 o 
   0   4   6     7125.74     6508.24     56.33 o 
   1   4   6      956.20     1011.93     12.07 o 
   2   4   6      512.20      653.71     29.69 o 
   3   4   6      445.94      479.19     28.31 o 
   4   4   6      629.01      594.12     29.37 o 
   5   4   6      647.94      715.37     38.89 o 
   1   5   6     2871.47     2935.22     33.54 o 
   2   5   6     5685.42     5560.07     27.27 o 
   3   5   6       84.88      110.46     17.16 o 
   4   5   6      204.94      198.48     40.74 o 
   5   5   6      140.57       92.40     33.24 o 
   0   6   6      301.99      348.63     39.67 o 
   1   6   6      602.83      550.13     12.51 o 
   2   6   6      478.27      572.77     19.11 o 
   3   6   6     2002.19     1933.21     58.21 o 
   4   6   6        6.27       49.47     31.22 o 
   5   6   6        2.20       58.49     42.12 o 
   1   7   6      283.66      275.21     17.79 o 
   2   7   6      913.83      880.08     46.61 o 
   3   7   6      585.59      661.68     51.49 o 
   4   7   6     1101.40     1135.74     62.24 o 
   5   7   6       65.47        2.73     47.25 o 
   0   8   6      324.03      348.54     30.47 o 
   1   8   6      357.02      326.16     14.46 o 
   2   8   6        2.18       11.94     30.27 o 
   3   8   6       62.75       89.37     46.56 o 
   4   8   6        6.46       60.14     27.81 o 
   5   8   6       45.76      121.57     50.05 o 
   1   9   6      400.54      430.52     24.90 o 
   2   9   6     2673.96     2413.58     52.09 o 
   3   9   6      131.81      183.81     47.75 o 
   4   9   6      262.89      193.28     56.11 o 
   0  10   6      284.84      204.76     39.62 o 
   1  10   6      245.29      265.20     25.49 o 
   2  10   6        2.50      165.81     83.79 o 
   3  10   6        7.99       -7.35     53.57 o 
   4  10   6       21.03      104.35     29.29 o 
   1  11   6      144.02      213.37     35.07 o 
   2  11   6     2347.28     2062.23    105.38 o 
   3  11   6        2.88       11.42     52.54 o 
   4  11   6       86.26      131.59     56.96 o 
   0  12   6     2082.45     1627.06    227.25 o 
   1  12   6       71.63       91.11     51.37 o 
   2  12   6        1.14      -37.88     37.88 o 
   3  12   6        0.02      130.12     66.03 o 
   1  13   6        1.95      -46.58     48.03 o 
   2  13   6       83.22        0.58     52.50 o 
   3  13   6      215.68        0.91     63.78 o 
   0  14   6      427.94      491.65     61.53 o 
   1  14   6      244.35      409.14     61.86 o 
   2  14   6        4.08      133.29     55.63 o 
   1  15   6      136.58      127.46     65.35 o 
   1   1   7     4516.19     4588.41     22.59 o 
   2   1   7      174.32      156.61      8.26 o 
   3   1   7        2.32        3.11     10.88 o 
   4   1   7        4.47       30.97     15.85 o 
   5   1   7      115.08      121.42     24.07 o 
   0   2   7    25587.24    25668.00    379.11 o 
   1   2   7    10125.65    10592.01     43.39 o 
   2   2   7        0.01        3.97      9.61 o 
   3   2   7       12.70        2.39     10.77 o 
   4   2   7      214.74      189.97     20.45 o 
   5   2   7      706.55      782.07     46.89 o 
   1   3   7     4171.67     4057.38     22.40 o 
   2   3   7     1431.44     1745.85     47.64 o 
   3   3   7      106.73      139.81     14.60 o 
   4   3   7      589.84      644.87     35.94 o 
   5   3   7       64.91       58.30     26.05 o 
   0   4   7      308.29      291.58     24.92 o 
   1   4   7      148.73      106.23      4.63 o 
   2   4   7     3402.42     3360.16     48.62 o 
   3   4   7      301.91      336.23     25.91 o 
   4   4   7      116.82      137.68     23.17 o 
   5   4   7       84.09      133.29     67.65 o 
   1   5   7     1296.11     1174.08     10.57 o 
   2   5   7      587.72      567.51     21.24 o 
   3   5   7       17.57       70.26     21.72 o 
   4   5   7       34.53       61.70     23.41 o 
   5   5   7       14.77      -13.08     22.23 o 
   0   6   7      788.18      789.07     36.49 o 
   1   6   7        7.75       20.68     11.24 o 
   2   6   7     1015.97     1030.51     22.04 o 
   3   6   7       17.04       73.33     40.62 o 
   4   6   7     1079.45     1100.39     29.55 o 
   5   6   7       66.22       73.98     49.69 o 
   1   7   7      535.78      638.56     19.82 o 
   2   7   7      221.68      310.06     30.52 o 
   3   7   7        8.84       65.63     44.05 o 
   4   7   7      104.23       88.47     24.32 o 
   5   7   7        0.58       15.22     35.58 o 
   0   8   7     2738.69     2677.11     41.01 o 
   1   8   7     1590.99     1620.68     24.64 o 
   2   8   7       27.72       66.05     30.17 o 
   3   8   7      123.89       57.32     47.84 o 
   4   8   7     1435.09     1630.97     48.78 o 
   5   8   7      260.38      323.69     75.34 o 
   1   9   7      854.55      852.67     27.09 o 
   2   9   7      109.58       63.76     37.61 o 
   3   9   7        7.21      100.10     50.86 o 
   4   9   7      170.48       89.79     44.70 o 
   0  10   7     2299.91     2442.52     46.35 o 
   1  10   7       10.69      -14.24     27.91 o 
   2  10   7       24.93        2.02     35.04 o 
   3  10   7      349.87      405.03     58.37 o 
   4  10   7      942.71      941.21     69.58 o 
   1  11   7      856.03      840.72     46.66 o 
   2  11   7      903.38      710.95     57.02 o 
   3  11   7        9.79       -6.13     50.86 o 
   4  11   7        6.10      -54.90     54.90 o 
   0  12   7      675.03      582.34     57.90 o 
   2  12   7       52.30      178.31     52.41 o 
   3  12   7       14.24      135.56     65.24 o 
   1  13   7       47.90      139.47     55.95 o 
   3  13   7       42.45      109.47     65.55 o 
   0  14   7      884.91      620.08     61.75 o 
   1  14   7       17.40       35.96     51.90 o 
   2  14   7       10.29      164.57     55.64 o 
   1  15   7       61.12      468.72     72.98 o 
   0   0   8      635.42      687.02     11.41 o 
   1   0   8    36728.59    36401.46    106.92 o 
   2   0   8     1094.33     1058.80     18.72 o 
   3   0   8     1558.12     1643.65     49.84 o 
   4   0   8     2921.30     2748.16    129.00 o 
   5   0   8     2559.11     2622.94    184.84 o 
   1   1   8     1444.43     1376.81     17.94 o 
   2   1   8     8476.42     8713.22     47.00 o 
   3   1   8       33.01       56.22      9.78 o 
   4   1   8     1035.82     1061.94     23.12 o 
   5   1   8       95.95      152.87     22.98 o 
   0   2   8     6248.50     6413.88     40.69 o 
   1   2   8     3918.99     3846.35     56.29 o 
   2   2   8      115.17       97.88     10.28 o 
   3   2   8      166.24      212.76     19.82 o 
   4   2   8       11.49       36.41     18.13 o 
   5   2   8     2343.88     2441.58     73.80 o 
   1   3   8      285.61      325.90     21.96 o 
   2   3   8      432.33      547.48     21.51 o 
   3   3   8      559.74      672.89     14.50 o 
   4   3   8      214.66      262.96     25.59 o 
   5   3   8        2.37      -26.49     26.49 o 
   0   4   8     4592.16     4565.13     50.61 o 
   1   4   8      558.14      610.66     12.98 o 
   2   4   8      320.98      324.45     13.44 o 
   3   4   8       40.10       72.55     16.64 o 
   4   4   8       50.33       78.29     23.89 o 
   5   4   8     1069.98     1028.36     52.88 o 
   1   5   8      388.97      484.04      7.74 o 
   2   5   8      188.60      182.99     10.47 o 
   3   5   8     2577.74     2578.44     71.95 o 
   4   5   8      359.08      352.19     39.48 o 
   5   5   8       91.53      101.48     24.74 o 
   0   6   8      874.87      947.01     35.73 o 
   1   6   8     5701.22     5871.92     34.74 o 
   2   6   8      256.98      408.67     51.33 o 
   3   6   8     1870.80     1796.12     79.61 o 
   4   6   8      172.77      156.31     20.95 o 
   5   6   8      232.45      221.83     27.46 o 
   1   7   8      541.74      594.70     16.05 o 
   2   7   8     1342.04     1155.72     50.18 o 
   3   7   8     2434.77     2561.69     70.41 o 
   4   7   8      278.57      281.71     22.74 o 
   5   7   8        9.06       -5.73    140.26 o 
   0   8   8        0.12        9.08     34.94 o 
   1   8   8     1209.08     1305.59     25.14 o 
   2   8   8      270.89      270.02     45.67 o 
   3   8   8      659.66      779.31     56.24 o 
   4   8   8      108.91      139.58     36.34 o 
   1   9   8     1391.64     1218.21     30.30 o 
   2   9   8     2103.77     1733.65     67.57 o 
   3   9   8      427.82      418.10     56.97 o 
   4   9   8       21.80      -26.20     88.87 o 
   0  10   8     4021.00     3478.62     74.18 o 
   1  10   8      110.71       64.54     27.28 o 
   2  10   8       98.63       71.77     51.56 o 
   3  10   8       79.52      116.70     55.17 o 
   4  10   8      479.22      491.94     66.94 o 
   1  11   8      626.14      502.15     34.38 o 
   2  11   8       30.74       17.64     52.73 o 
   3  11   8      129.42      187.04     57.29 o 
   0  12   8     1254.37     1076.19     62.08 o 
   1  12   8      130.73       47.41     51.14 o 
   2  12   8       29.06      140.95     54.46 o 
   3  12   8      120.59       20.04     61.60 o 
   1  13   8      334.59      394.92     61.91 o 
   2  13   8       62.87       86.22     54.83 o 
   3  13   8      209.95      405.32     72.47 o 
   0  14   8      160.44       78.37     59.95 o 
   2  14   8       45.00       -9.95     52.61 o 
   1  15   8      155.60      421.26     72.55 o 
   1   1   9   116831.94   111060.80    834.59 o 
   2   1   9     3233.90     3037.90     27.76 o 
   3   1   9     1764.85     1804.65     17.45 o 
   4   1   9      635.50      709.63     25.03 o 
   5   1   9      251.01      321.72     24.74 o 
   0   2   9    17670.93    18315.25     89.47 o 
   1   2   9      993.67     1041.24     16.81 o 
   2   2   9     1672.85     1604.64     20.23 o 
   3   2   9     4942.79     4845.54     43.89 o 
   4   2   9      569.92      615.96     24.19 o 
   5   2   9       47.41       90.65     22.44 o 
   1   3   9      549.22      665.44     12.73 o 
   2   3   9      721.69      639.17     12.56 o 
   3   3   9       14.74       27.77     13.47 o 
   4   3   9      432.28      431.95     22.09 o 
   5   3   9        0.03      -35.75     35.75 o 
   0   4   9     1240.39     1302.63     33.13 o 
   1   4   9     1907.73     2080.49     19.09 o 
   2   4   9        1.50       13.90      6.47 o 
   3   4   9      953.23      936.99     27.38 o 
   4   4   9        0.81       12.03     22.40 o 
   5   4   9       35.75       69.84     64.43 o 
   1   5   9     2458.58     2559.45     67.71 o 
   2   5   9       10.69       32.09     16.35 o 
   3   5   9      425.56      418.40     24.13 o 
   4   5   9      168.33      143.95     26.05 o 
   5   5   9       49.57      135.00     42.32 o 
   0   6   9     8209.38     8497.36     78.17 o 
   1   6   9     1836.01     1877.42     36.82 o 
   2   6   9      161.84      231.42     44.36 o 
   3   6   9       11.64       23.79     21.08 o 
   4   6   9      145.12      119.67     24.59 o 
   5   6   9      322.29      241.81     26.68 o 
   1   7   9     4320.92     4414.64     88.39 o 
   2   7   9      900.60      965.91     50.91 o 
   3   7   9     2773.43     2710.22     70.45 o 
   4   7   9      257.26      307.86     24.52 o 
   5   7   9      169.34      204.83     58.31 o 
   0   8   9      623.98      478.31     37.93 o 
   1   8   9     5482.18     5283.43     51.38 o 
   2   8   9      777.06      760.28     51.59 o 
   3   8   9     1594.50     1505.07     64.94 o 
   4   8   9        3.53       11.50     26.93 o 
   5   8   9      351.92      237.34     43.10 o 
   1   9   9     1274.59     1186.68     34.53 o 
   2   9   9      865.38     1043.72     63.05 o 
   3   9   9      815.49      747.90     61.21 o 
   4   9   9       74.10       -7.68     55.56 o 
   0  10   9      535.84      569.97     47.72 o 
   1  10   9      927.61      930.39     57.98 o 
   2  10   9        9.25        4.75     48.80 o 
   3  10   9      335.94      385.15     53.62 o 
   4  10   9       60.93      170.29     65.16 o 
   1  11   9      414.99      317.13     66.60 o 
   2  11   9      247.21      179.05     58.26 o 
   3  11   9       46.01       59.06     59.62 o 
   4  11   9       19.13       36.22     55.79 o 
   0  12   9      448.93      508.08     51.46 o 
   1  12   9      180.89      288.82     51.89 o 
   2  12   9        0.05      -55.02     55.02 o 
   3  12   9       42.44      -45.14     61.41 o 
   1  13   9      543.35      449.30     61.38 o 
   2  13   9      188.17      543.21     67.58 o 
   3  13   9        0.13       81.27     71.79 o 
   0  14   9       80.42      297.03     64.43 o 
   1  14   9       13.09      146.90     52.95 o 
   1  15   9      109.08       16.80     66.87 o 
   0   0  10    36738.56    36146.54    206.05 o 
   1   0  10      700.60      621.29     17.65 o 
   2   0  10      109.09       57.88      9.67 o 
   3   0  10     2964.82     2774.54    140.38 o 
   4   0  10     1522.50     1633.42     37.11 o 
   5   0  10      582.41      620.66     32.01 o 
   1   1  10    10760.18    10910.41     32.13 o 
   2   1  10     4821.74     5046.39     28.73 o 
   3   1  10       27.34       48.18     11.24 o 
   4   1  10      279.20      279.42     20.23 o 
   5   1  10      398.81      446.39     24.21 o 
   0   2  10     3117.68     2964.85     39.76 o 
   1   2  10     4140.47     3934.92     24.47 o 
   2   2  10      211.34      190.70      8.50 o 
   3   2  10      517.31      510.59     14.25 o 
   4   2  10      214.63      207.03     19.86 o 
   5   2  10      290.05      273.95     27.40 o 
   1   3  10     1543.26     1550.26     16.52 o 
   2   3  10     4024.32     4230.91     77.59 o 
   3   3  10       75.16      106.60     11.52 o 
   4   3  10       14.15        9.35     17.11 o 
   5   3  10        6.56      -24.82     24.82 o 
   0   4  10     1451.80     1844.15     38.90 o 
   1   4  10       12.07       13.26     10.42 o 
   2   4  10      158.23      228.40     10.14 o 
   3   4  10       31.84       26.70     13.73 o 
   4   4  10      311.91      354.46     75.28 o 
   5   4  10      147.07      145.51     36.65 o 
   1   5  10      204.15      181.24     13.31 o 
   2   5  10     1409.79     1380.28     23.19 o 
   3   5  10        1.06      -19.57     19.57 o 
   4   5  10      796.73      753.76     64.29 o 
   5   5  10       14.07       63.70     26.08 o 
   0   6  10      570.51      371.59     33.00 o 
   1   6  10      212.03      170.72     13.81 o 
   2   6  10      242.84      310.46     15.98 o 
   3   6  10       19.71      -26.94     47.88 o 
   4   6  10      996.50      902.32     31.06 o 
   5   6  10        0.12      -19.82     28.70 o 
   1   7  10      747.47      671.02     18.04 o 
   2   7  10     5147.16     4996.03     80.34 o 
   3   7  10      915.04      844.27     54.99 o 
   4   7  10       57.92       91.58     22.41 o 
   5   7  10        4.35       43.94     37.29 o 
   0   8  10        9.69      -30.14     30.99 o 
   1   8  10      279.77      326.48     29.51 o 
   2   8  10       14.88        7.80     43.13 o 
   3   8  10       66.97      138.78     51.34 o 
   4   8  10        2.25       44.39     52.24 o 
   5   8  10       52.95        2.75     35.52 o 
   1   9  10      439.31      472.50     30.46 o 
   2   9  10     1414.08     1428.17     64.47 o 
   3   9  10     1040.43     1119.72     62.24 o 
   4   9  10       49.63      -30.65     55.65 o 
   0  10  10      241.42      405.01     48.90 o 
   1  10  10       65.40       46.95    105.08 o 
   2  10  10       10.36      -44.80     44.80 o 
   3  10  10      424.33      578.41     60.74 o 
   4  10  10       54.00      487.61     70.31 o 
   1  11  10      368.44      459.66     35.26 o 
   2  11  10      318.74      370.23     60.07 o 
   3  11  10        2.50       58.64     59.47 o 
   4  11  10      159.77      353.69     60.82 o 
   0  12  10        1.10        0.62     50.71 o 
   1  12  10       30.07        1.55     47.54 o 
   3  12  10        0.02       61.40     63.15 o 
   1  13  10       48.26      192.19     59.58 o 
   2  13  10      844.31      893.46     67.85 o 
   3  13  10       65.62      -61.67     67.86 o 
   0  14  10        7.98       35.76     57.08 o 
   1  14  10        1.96       96.49     53.64 o 
   2  14  10      122.89        2.58     53.62 o 
   1   1  11    15516.56    15493.77    147.94 o 
   2   1  11     3195.72     3085.87     25.74 o 
   3   1  11     1958.79     1834.31     26.20 o 
   4   1  11      961.15     1038.48     27.05 o 
   5   1  11       31.07        2.52     33.77 o 
   0   2  11      771.90      810.53     13.79 o 
   1   2  11     4904.35     4968.48     23.04 o 
   2   2  11      791.75      838.89     11.46 o 
   3   2  11     1729.95     1717.97     19.56 o 
   4   2  11      232.07      225.05     19.09 o 
   5   2  11        8.68      -12.27     31.35 o 
   1   3  11     2978.37     3272.88     22.41 o 
   2   3  11     2205.95     2349.34     29.65 o 
   3   3  11      457.16      477.53     14.25 o 
   4   3  11       24.67       14.05     17.76 o 
   5   3  11       84.91       83.23     32.23 o 
   0   4  11     1182.87     1027.07     21.76 o 
   1   4  11     1308.68     1525.16     18.99 o 
   2   4  11     1695.63     1858.79     27.86 o 
   3   4  11      235.43      220.48     15.58 o 
   4   4  11     1461.67     1524.49     41.45 o 
   5   4  11      170.97      237.41     68.10 o 
   1   5  11      120.85      116.01     12.76 o 
   2   5  11      167.24      216.69     22.32 o 
   3   5  11      108.59       78.26     27.24 o 
   4   5  11      207.06      232.86     24.59 o 
   5   5  11      125.43      112.69     22.30 o 
   0   6  11      250.25      334.40     34.02 o 
   1   6  11      292.81      343.47     15.31 o 
   2   6  11      840.97      875.81     17.13 o 
   3   6  11        2.28      -16.43     22.67 o 
   4   6  11      754.81      772.56     27.68 o 
   5   6  11        8.83      -40.85     40.85 o 
   1   7  11     1106.49     1074.90     37.16 o 
   2   7  11      720.83      664.06     46.33 o 
   3   7  11       11.58       88.86     44.94 o 
   4   7  11       20.31        6.81     19.94 o 
   5   7  11      153.65      233.53     40.66 o 
   0   8  11      549.15      750.45     41.70 o 
   1   8  11      673.03      736.43     29.09 o 
   2   8  11      315.28      329.08     45.61 o 
   3   8  11      916.43      796.01     53.92 o 
   4   8  11      303.54      358.96     52.29 o 
   5   8  11      123.57       28.35     42.14 o 
   1   9  11       57.05       40.56     45.21 o 
   2   9  11     1413.89     1218.41     61.55 o 
   3   9  11        8.94      167.40     56.64 o 
   4   9  11      237.14      364.74     58.93 o 
   0  10  11     8061.65     7905.18    100.91 o 
   1  10  11      328.25      382.33     30.65 o 
   2  10  11        0.77        0.98     47.87 o 
   3  10  11     1006.95      944.97     66.31 o 
   4  10  11     1005.21      975.62     74.13 o 
   1  11  11      974.25      865.85    163.97 o 
   2  11  11      776.47      700.48     61.44 o 
   3  11  11      102.42      114.93     59.04 o 
   4  11  11        6.53        5.09     56.18 o 
   0  12  11     1241.70     1163.93     64.23 o 
   1  12  11       45.43      -44.64     50.73 o 
   2  12  11        0.02       67.92     59.71 o 
   3  12  11       21.04      201.27     64.66 o 
   1  13  11      179.61      270.88     60.59 o 
   2  13  11      206.91      181.40     56.74 o 
   3  13  11       28.72      -39.81     68.23 o 
   0  14  11      242.17       42.46     55.82 o 
   1  14  11      114.46      133.92     53.35 o 
   2  14  11       15.04      149.56     60.45 o 
   0   0  12    21747.68    21245.17     51.20 o 
   1   0  12    23930.57    24919.48     84.08 o 
   2   0  12      907.48      998.04     14.59 o 
   3   0  12     2017.97     2147.30     33.85 o 
   4   0  12      740.67      712.20     78.55 o 
   5   0  12      128.09      150.76     43.91 o 
   1   1  12     7034.77     7166.40     38.81 o 
   2   1  12     5522.83     5597.34     42.86 o 
   3   1  12       57.30       43.48     11.21 o 
   4   1  12      366.89      335.40     29.08 o 
   5   1  12      153.52      138.25     21.82 o 
   0   2  12     1459.62     1397.28     16.28 o 
   1   2  12      108.78      196.71      7.41 o 
   2   2  12      427.95      397.58     12.69 o 
   3   2  12        2.47        8.41     11.06 o 
   4   2  12       92.47      121.86     21.78 o 
   5   2  12      903.29      986.45     46.71 o 
   1   3  12      759.40      850.64     76.17 o 
   2   3  12     7037.58     7246.92     33.22 o 
   3   3  12       34.88       49.42     11.43 o 
   4   3  12      440.06      416.93     21.96 o 
   5   3  12        6.42       23.83     47.22 o 
   0   4  12     5465.32     5672.97     35.36 o 
   1   4  12     8695.18     8860.50     37.96 o 
   2   4  12     1796.74     1938.12     18.09 o 
   3   4  12      443.34      383.81     16.97 o 
   4   4  12      142.05      149.37     49.93 o 
   5   4  12     1225.41     1268.09     39.92 o 
   1   5  12     1605.01     1397.45     15.48 o 
   2   5  12     4449.78     4033.33     36.72 o 
   3   5  12     2258.65     2135.11     36.79 o 
   4   5  12      521.07      479.25     28.04 o 
   5   5  12      184.96      225.10     91.47 o 
   0   6  12     5988.28     6074.73     70.62 o 
   1   6  12      587.13      697.69     18.28 o 
   2   6  12      100.07       94.74     11.15 o 
   3   6  12       87.55      125.69     21.54 o 
   4   6  12      320.28      363.31     24.85 o 
   5   6  12       34.27      -34.49     34.49 o 
   1   7  12       88.90      114.12     14.65 o 
   2   7  12      166.70      232.47     42.96 o 
   3   7  12     3356.19     3540.32    114.39 o 
   4   7  12        1.79      -17.09     62.48 o 
   5   7  12        0.51       95.15     41.50 o 
   0   8  12      605.69      520.96     40.26 o 
   1   8  12        7.05        2.87     23.72 o 
   2   8  12      627.45      521.43     51.17 o 
   3   8  12      106.05      269.57     54.69 o 
   4   8  12        0.78       -0.98     47.78 o 
   5   8  12      126.19      -19.15     43.68 o 
   1   9  12      756.04      726.68     31.66 o 
   2   9  12      400.56      541.61     55.25 o 
   3   9  12     1031.67      977.24     64.85 o 
   4   9  12       64.72      236.14     58.08 o 
   0  10  12      135.49      444.57     50.29 o 
   1  10  12       18.22      105.20     77.72 o 
   2  10  12      134.78      105.20     50.50 o 
   3  10  12      243.93      541.07     65.13 o 
   4  10  12       27.66      603.97     70.94 o 
   1  11  12     1365.78     1293.52     91.13 o 
   2  11  12       55.59        4.46     51.26 o 
   3  11  12      356.67      324.57     61.69 o 
   0  12  12      208.98      682.51     57.47 o 
   1  12  12       44.88      116.39     78.66 o 
   2  12  12       46.71      175.93     60.69 o 
   3  12  12       30.64       50.97     62.03 o 
   1  13  12       81.99      288.39     61.36 o 
   2  13  12        4.07      136.16     59.53 o 
   3  13  12      236.27      329.01     73.77 o 
   0  14  12      309.87      198.18     53.82 o 
   1  14  12      127.59      -25.08     51.36 o 
   2  14  12        0.59      141.67     65.44 o 
   1   1  13     6712.18     6987.99     39.62 o 
   2   1  13    13039.46    13654.24     61.61 o 
   3   1  13       73.23       52.66     11.22 o 
   4   1  13       32.89       17.16     20.81 o 
   5   1  13       36.93       29.33     20.82 o 
   0   2  13       95.56      110.06     10.50 o 
   1   2  13     5427.06     5557.76     26.49 o 
   2   2  13     1114.59     1172.98     16.43 o 
   3   2  13      245.15      272.24     12.87 o 
   4   2  13       18.63       64.96     19.25 o 
   5   2  13        4.53       57.40     36.92 o 
   1   3  13     7178.02     6870.76     66.12 o 
   2   3  13    11761.19    11735.50     48.29 o 
   3   3  13      616.12      588.43     14.76 o 
   4   3  13        4.57       10.91     18.15 o 
   5   3  13       82.24       88.19     24.17 o 
   0   4  13       13.53       92.78     14.01 o 
   1   4  13     6823.17     6641.16     33.96 o 
   2   4  13        0.46        7.05      9.00 o 
   3   4  13     1562.02     1456.05     39.95 o 
   4   4  13      663.15      805.07     42.57 o 
   5   4  13        7.24      -20.45     22.83 o 
   1   5  13       30.71      318.41     98.68 o 
   2   5  13      119.71      276.89     59.88 o 
   3   5  13      238.83      253.81     16.69 o 
   4   5  13      555.99      627.33     30.49 o 
   5   5  13        1.10       67.22     42.37 o 
   0   6  13     2755.93     3346.07     32.81 o 
   1   6  13      588.67      680.67     37.13 o 
   2   6  13      890.32      885.97     25.18 o 
   3   6  13      629.03      592.23     36.12 o 
   4   6  13       37.45       59.38     78.95 o 
   5   6  13        0.18      -25.32     33.55 o 
   1   7  13        6.71       19.42     30.14 o 
   2   7  13      626.55      715.19     48.82 o 
   3   7  13      224.72      275.46     25.22 o 
   4   7  13        4.61       85.50     48.63 o 
   5   7  13       89.13      216.73     45.65 o 
   0   8  13      254.46      136.74     33.55 o 
   1   8  13     1635.47     1791.55     36.60 o 
   2   8  13      323.71      296.06     45.81 o 
   3   8  13     1312.32     1120.45     63.86 o 
   4   8  13      190.17      120.48     52.87 o 
   1   9  13      295.99      300.44     45.32 o 
   2   9  13     1008.97      914.68     54.81 o 
   3   9  13       55.61       47.13     54.74 o 
   4   9  13       42.95       56.52     52.67 o 
   0  10  13      955.43     1004.53     52.40 o 
   1  10  13     1853.29     1722.32    119.04 o 
   2  10  13      102.37       -5.66     50.46 o 
   3  10  13      595.32      549.75     65.07 o 
   4  10  13      514.04      852.63     73.98 o 
   1  11  13     1109.37     1078.44     41.69 o 
   2  11  13      385.53      361.67     52.48 o 
   3  11  13       56.60      186.21     62.21 o 
   0  12  13      218.38      211.54     47.59 o 
   1  12  13      598.76      523.37     67.03 o 
   2  12  13       12.84      -22.32     58.21 o 
   3  12  13       26.44       -6.82     60.32 o 
   1  13  13      838.47      828.50     66.55 o 
   2  13  13      856.64      958.60     68.19 o 
   0  14  13       33.43      245.96     55.24 o 
   1  14  13        0.73       -9.17     51.44 o 
   2  14  13       72.30       91.76     66.83 o 
   0   0  14      993.34     1089.28     19.33 o 
   1   0  14     5070.40     5067.13     34.50 o 
   2   0  14     1870.86     1894.26     22.47 o 
   3   0  14      409.57      388.60     17.28 o 
   4   0  14      545.17      640.74     45.07 o 
   5   0  14       50.59       18.47     35.09 o 
   1   1  14      244.80      396.69     33.68 o 
   2   1  14      120.17      207.23     33.45 o 
   3   1  14        0.04       12.86     12.09 o 
   4   1  14       28.50       -0.08     16.99 o 
   5   1  14        6.74       13.68     18.73 o 
   0   2  14    12378.96    12241.00    119.02 o 
   1   2  14       33.67       41.64      6.48 o 
   2   2  14     1524.27     1553.50     17.83 o 
   3   2  14        1.85       -1.65     11.53 o 
   4   2  14     3600.73     3522.14     53.17 o 
   5   2  14        4.07       11.60     19.44 o 
   1   3  14     5888.18     6180.10     97.69 o 
   2   3  14     1198.15     1119.03     42.33 o 
   3   3  14       32.32       63.60     12.00 o 
   4   3  14       53.05       31.90     20.26 o 
   5   3  14       49.94       17.73     20.72 o 
   0   4  14    12195.08    11974.58     52.67 o 
   1   4  14        4.29       14.58     17.18 o 
   2   4  14      455.57      469.43     12.26 o 
   3   4  14      256.63      247.33     16.50 o 
   4   4  14     3983.14     3818.77     95.69 o 
   5   4  14        1.14       -3.13     40.42 o 
   1   5  14    14183.17    14619.06    246.41 o 
   2   5  14     6810.20     6412.08     57.78 o 
   3   5  14      143.00      136.13     29.29 o 
   4   5  14       58.00       78.37     22.97 o 
   5   5  14        5.54       63.64     41.27 o 
   0   6  14      231.54      189.82     16.50 o 
   1   6  14     1095.35     1099.86     20.03 o 
   2   6  14      134.35      114.32     22.69 o 
   3   6  14      581.15      484.59     24.12 o 
   4   6  14       69.19       27.28     28.15 o 
   5   6  14        6.16      -37.58     37.58 o 
   1   7  14       86.94       38.21     23.17 o 
   2   7  14     1834.04     1858.30     60.13 o 
   3   7  14      112.96      112.73     43.77 o 
   4   7  14       33.38       38.77     45.02 o 
   5   7  14      131.05      122.46     44.98 o 
   0   8  14      189.18      186.01     39.49 o 
   1   8  14      846.08      815.42     39.53 o 
   2   8  14      118.45      148.49     44.53 o 
   3   8  14       83.56      116.69     53.52 o 
   4   8  14        0.20       67.64     56.92 o 
   1   9  14     1439.74     1458.08     38.12 o 
   2   9  14       44.10       15.62     46.63 o 
   3   9  14        5.34       40.35     55.11 o 
   4   9  14        0.26      -48.76     48.76 o 
   0  10  14     3123.60     3134.90     73.91 o 
   1  10  14      124.90      281.95     32.60 o 
   2  10  14       17.17       22.27     49.19 o 
   3  10  14       40.65      313.38     62.72 o 
   4  10  14      211.26      493.73     71.19 o 
   1  11  14      596.69      765.05    187.76 o 
   2  11  14      337.79      415.45     53.38 o 
   3  11  14       42.34      321.83     66.53 o 
   0  12  14      658.49      380.98     51.65 o 
   1  12  14       29.94      209.23    140.63 o 
   3  12  14      133.63       21.82     59.62 o 
   1  13  14      185.32      358.45     64.01 o 
   2  13  14      492.22      676.04     65.02 o 
   0  14  14       28.87      177.64     53.17 o 
   1  14  14        0.26      256.52     54.30 o 
   1   1  15     7141.41     7147.45     37.20 o 
   2   1  15    13296.00    13210.67     70.92 o 
   3   1  15      585.42      580.92     18.81 o 
   4   1  15        7.76      -16.91     16.91 o 
   5   1  15      137.51      115.10     18.45 o 
   0   2  15    15177.74    15414.87    183.78 o 
   1   2  15     3515.44     3749.19     18.97 o 
   2   2  15      233.26      265.17     11.98 o 
   3   2  15      286.89      332.40     13.24 o 
   4   2  15     2577.64     2627.82     63.92 o 
   5   2  15       45.29       31.37     38.35 o 
   1   3  15      225.55      217.05     32.26 o 
   2   3  15      676.62      624.79     13.98 o 
   3   3  15     2674.41     2444.08     46.80 o 
   4   3  15      985.48      971.91     26.64 o 
   5   3  15       15.21       -8.26     34.78 o 
   0   4  15     1792.74     1661.92     24.26 o 
   1   4  15     1052.75     1114.48     27.80 o 
   2   4  15       24.34       39.79      9.23 o 
   3   4  15      296.66      380.39     17.28 o 
   4   4  15        3.68       31.55     31.63 o 
   5   4  15      290.29      195.05     42.05 o 
   1   5  15      237.04      289.54     15.46 o 
   2   5  15     1264.08     1335.31     53.73 o 
   3   5  15      459.33      475.13     23.51 o 
   4   5  15        3.58       32.61     40.00 o 
   5   5  15       64.31       66.93     42.86 o 
   0   6  15       11.12       25.90     15.02 o 
   1   6  15        4.91       13.13     13.52 o 
   2   6  15       76.71       53.14     18.73 o 
   3   6  15       32.29       65.99     42.23 o 
   4   6  15        0.07       -9.59     29.03 o 
   5   6  15      274.28      227.84     45.98 o 
   1   7  15      122.49      135.38     23.87 o 
   2   7  15     1919.13     1947.23     61.58 o 
   3   7  15      109.88      297.70     54.53 o 
   4   7  15       13.40      -43.05     43.77 o 
   5   7  15        0.02       28.87     40.91 o 
   0   8  15     3021.77     3253.35     64.37 o 
   1   8  15      188.86      153.63     25.79 o 
   2   8  15      252.14      217.80     46.78 o 
   3   8  15      116.54      146.23     45.88 o 
   4   8  15      432.58      420.33     61.23 o 
   1   9  15        0.84        3.83     26.27 o 
   2   9  15      246.50      113.26     50.92 o 
   3   9  15      263.42      197.59     56.41 o 
   4   9  15      174.53      131.34     51.71 o 
   0  10  15     1785.87     2055.84     65.61 o 
   1  10  15     3176.63     3169.98     51.42 o 
   2  10  15       26.63       59.81     51.36 o 
   3  10  15     1056.19      876.12     68.08 o 
   4  10  15      218.49      178.30     64.82 o 
   1  11  15     1884.13     1826.57    121.41 o 
   2  11  15        4.49       -7.89     48.15 o 
   3  11  15      546.60      480.79     68.25 o 
   0  12  15        7.81      242.83     54.63 o 
   1  12  15      738.77      761.39    156.04 o 
   2  12  15       22.11      -27.65     57.12 o 
   3  12  15        5.95       23.56     60.67 o 
   1  13  15      781.85      757.40     66.16 o 
   2  13  15       10.17       65.28     55.83 o 
   0  14  15      105.39       53.15     49.54 o 
   1  14  15      150.87      300.29     58.67 o 
   0   0  16       23.53       63.50     20.21 o 
   1   0  16     2402.70     2843.74     18.90 o 
   2   0  16        0.05      -13.89     13.89 o 
   3   0  16       33.94       45.83     19.89 o 
   4   0  16        0.14      -10.06     32.29 o 
   5   0  16       18.51      -22.12     40.11 o 
   1   1  16     1389.14     1388.91     25.69 o 
   2   1  16     1787.70     2153.18     97.10 o 
   3   1  16       25.24       42.30     12.01 o 
   4   1  16      394.93      413.86     21.96 o 
   5   1  16       13.26        2.86     27.24 o 
   0   2  16     6829.74     6788.42     64.47 o 
   1   2  16     1606.87     1955.54     59.57 o 
   2   2  16      651.80      673.89     17.04 o 
   3   2  16      374.24      374.93     14.12 o 
   4   2  16      241.81      256.73     21.45 o 
   5   2  16       85.09      133.35     21.88 o 
   1   3  16      611.82      617.49     34.71 o 
   2   3  16      187.93      160.56     10.45 o 
   3   3  16       77.45       60.62     11.76 o 
   4   3  16      641.57      715.20     24.85 o 
   5   3  16       32.39       76.85     50.94 o 
   0   4  16      371.72      337.12     19.42 o 
   1   4  16        0.16        1.16     10.87 o 
   2   4  16      101.23       99.11      9.50 o 
   3   4  16        2.61       26.76     13.79 o 
   4   4  16       46.95       55.44     38.94 o 
   5   4  16      180.14      181.01     37.99 o 
   1   5  16      262.10      276.51     34.87 o 
   2   5  16      450.28      354.79     18.08 o 
   3   5  16     1606.20     1611.98     33.94 o 
   4   5  16      524.76      503.63     44.09 o 
   5   5  16       10.46       55.55     40.33 o 
   0   6  16     3014.55     2908.39     82.75 o 
   1   6  16      230.03      187.18     22.32 o 
   2   6  16      111.58      177.59     21.67 o 
   3   6  16      233.35      233.73     47.92 o 
   4   6  16      157.99      199.24     65.77 o 
   5   6  16       11.99       30.14     42.54 o 
   1   7  16     1952.95     1743.17     35.40 o 
   2   7  16     1961.36     1980.14     62.30 o 
   3   7  16     2490.36     2427.70     71.46 o 
   4   7  16      130.59      113.19     48.48 o 
   5   7  16       91.00      143.99     39.79 o 
   0   8  16     2540.17     2476.20     61.77 o 
   1   8  16      257.35      229.59     28.32 o 
   2   8  16        8.42      -45.10     45.10 o 
   3   8  16      160.05      407.22     51.18 o 
   4   8  16       47.91      186.32     59.65 o 
   1   9  16        0.25       79.88     29.39 o 
   2   9  16      920.59      752.93     57.22 o 
   3   9  16      811.95      726.87     60.12 o 
   4   9  16       28.11      164.53     53.86 o 
   0  10  16      188.59      314.46     49.22 o 
   1  10  16       71.91      220.49     33.64 o 
   2  10  16        0.40       10.40     49.28 o 
   3  10  16        2.63      418.06     63.74 o 
   4  10  16       22.45      200.51     65.42 o 
   1  11  16       67.37      341.75     98.68 o 
   2  11  16      533.38      473.89     54.88 o 
   3  11  16      202.48      174.72     60.76 o 
   0  12  16      744.32      840.29     61.25 o 
   1  12  16       12.11      253.67    123.11 o 
   2  12  16        7.36      153.35     59.84 o 
   3  12  16      165.69      312.05     59.29 o 
   1  13  16      758.29     1356.97     74.25 o 
   2  13  16       16.68      -55.16     55.16 o 
   1  14  16      118.43       95.92     59.10 o 
   1   1  17        0.56      420.31     67.88 o 
   2   1  17    27361.31    26672.35     84.81 o 
   3   1  17     1795.56     1736.15     30.68 o 
   4   1  17     1459.86     1330.30     47.79 o 
   5   1  17      187.42      112.65     29.40 o 
   0   2  17     8000.92     7974.43     79.41 o 
   1   2  17     5856.52     5939.74     27.53 o 
   2   2  17      678.22      596.48     13.46 o 
   3   2  17      339.27      323.43     13.23 o 
   4   2  17      539.51      527.86     25.66 o 
   5   2  17       10.72       -6.31     26.45 o 
   1   3  17      597.88      696.71     61.89 o 
   2   3  17        7.18        1.00      9.94 o 
   3   3  17       63.66       80.05     11.96 o 
   4   3  17     2127.35     2111.05     61.17 o 
   5   3  17        3.51       28.58     26.92 o 
   0   4  17      383.51      469.73     66.87 o 
   1   4  17      205.45      181.35      5.61 o 
   2   4  17      186.68      165.86     12.24 o 
   3   4  17      272.27      198.36     35.60 o 
   4   4  17       10.24      -16.29     38.52 o 
   5   4  17       80.79       21.84     34.47 o 
   1   5  17       20.42       19.50     17.75 o 
   2   5  17     2121.98     1988.37    102.74 o 
   3   5  17        1.09       46.36     21.59 o 
   4   5  17       98.95      129.34     36.00 o 
   5   5  17        1.09      -13.40     33.10 o 
   0   6  17       20.74       60.28     34.62 o 
   1   6  17       19.08       27.33     21.03 o 
   2   6  17      613.10      660.84     24.90 o 
   3   6  17      395.69      380.23     40.58 o 
   4   6  17      114.29      143.72     28.07 o 
   5   6  17      122.84       91.62     43.11 o 
   1   7  17      296.06      284.86     25.72 o 
   2   7  17     7255.54     6844.13     95.86 o 
   3   7  17       49.51      239.34     52.42 o 
   4   7  17       77.96      148.22     50.65 o 
   5   7  17       24.70       61.34     35.20 o 
   0   8  17     6656.26     6478.36     86.75 o 
   1   8  17     1664.08     1657.80     58.68 o 
   2   8  17       51.18       66.15     43.65 o 
   3   8  17     1370.59     1271.91     62.11 o 
   4   8  17     1551.02     1577.13     72.72 o 
   1   9  17       46.01      102.47     42.48 o 
   2   9  17       18.68      250.95     54.23 o 
   3   9  17      107.57      241.03     56.95 o 
   4   9  17        0.87       70.24     52.80 o 
   0  10  17     1494.21     1635.11     58.94 o 
   1  10  17      143.06      248.93     30.06 o 
   3  10  17      102.32       74.24     58.23 o 
   4  10  17      397.67      584.76     69.05 o 
   1  11  17      258.46      235.85     36.53 o 
   2  11  17      220.64      287.84     52.45 o 
   3  11  17       42.50      -14.29     56.00 o 
   0  12  17      688.95      899.14     61.91 o 
   1  12  17       28.39       86.34    117.50 o 
   2  12  17       27.23      109.10     57.40 o 
   3  12  17       26.87       39.11     53.51 o 
   1  13  17      132.03      655.15     68.36 o 
   2  13  17      215.24        5.06     61.22 o 
   0  14  17      284.39      354.58     55.91 o 
   0   0  18     5246.33     5127.02     63.14 o 
   1   0  18     9297.94     8756.33    110.42 o 
   2   0  18     2882.95     2956.84     28.05 o 
   3   0  18     6695.61     6787.22     59.71 o 
   4   0  18       40.25       47.15     36.66 o 
   5   0  18        1.29      -34.62     34.62 o 
   1   1  18    17745.42    17832.09     52.78 o 
   2   1  18      447.83      782.87     63.94 o 
   3   1  18      800.34      923.31     17.11 o 
   4   1  18      183.11      142.51     18.27 o 
   5   1  18      195.18      203.95     29.82 o 
   0   2  18     2142.66     2204.83     76.02 o 
   1   2  18      466.79      535.09     13.10 o 
   2   2  18     1232.29     1166.59     17.16 o 
   3   2  18      129.78      128.83     12.41 o 
   4   2  18      115.87      119.54     18.03 o 
   5   2  18       45.37       69.05     28.65 o 
   1   3  18     3401.26     3500.45     32.89 o 
   2   3  18      143.14      124.94     19.08 o 
   3   3  18     1384.45     1345.95     18.95 o 
   4   3  18       33.14       45.03     24.01 o 
   5   3  18       43.51       70.24     23.84 o 
   0   4  18     6656.40     7044.49     89.80 o 
   1   4  18       17.41       14.97      3.93 o 
   2   4  18      285.54      302.78     13.49 o 
   3   4  18       86.42      122.39     25.23 o 
   4   4  18      435.47      382.34     42.42 o 
   5   4  18       65.87       48.00     37.51 o 
   1   5  18       12.24       19.10     10.12 o 
   2   5  18     2723.17     2565.34     36.09 o 
   3   5  18      254.54      277.18     25.46 o 
   4   5  18        0.00       39.86     33.15 o 
   5   5  18       50.13        4.06     35.05 o 
   0   6  18     4195.28     4758.53     68.83 o 
   1   6  18      510.13      516.13     25.95 o 
   2   6  18        0.03        4.93     21.19 o 
   3   6  18      768.46      737.39     63.12 o 
   4   6  18      262.13      281.56     29.06 o 
   5   6  18       27.21       22.77     38.37 o 
   1   7  18      338.62      367.38     27.28 o 
   2   7  18     1810.33     1836.60     60.76 o 
   3   7  18        1.15       40.65     46.69 o 
   4   7  18      107.52      168.52     50.36 o 
   5   7  18       63.40       86.14     36.66 o 
   0   8  18      477.68      661.39     49.69 o 
   1   8  18        0.20       96.96     50.28 o 
   2   8  18      315.64      391.18     46.27 o 
   3   8  18      361.27      354.51     54.31 o 
   4   8  18        0.49      254.11     69.03 o 
   1   9  18     1840.55     1749.77     41.07 o 
   2   9  18      331.25      394.99     51.73 o 
   3   9  18        5.65      114.17     54.23 o 
   4   9  18       54.95       -4.31     50.64 o 
   0  10  18      429.79      503.83     47.28 o 
   1  10  18      126.35      191.58     73.27 o 
   2  10  18       60.61        8.96     47.77 o 
   3  10  18      137.36      101.09     58.44 o 
   4  10  18        4.03      223.05     59.43 o 
   1  11  18      280.74      353.03    125.99 o 
   2  11  18      168.66      240.14     52.79 o 
   3  11  18       46.45      109.87     55.60 o 
   0  12  18       18.21      191.25     56.14 o 
   1  12  18      179.00      235.59    105.00 o 
   3  12  18       47.51      -29.90     57.12 o 
   1  13  18      107.37       43.92     59.65 o 
   2  13  18      125.65       95.84     65.91 o 
   0  14  18      184.83      545.20     64.03 o 
   1  14  18        8.11      132.61     64.36 o 
   1   1  19    20610.34    20632.46    121.81 o 
   2   1  19      835.74      703.35     11.83 o 
   3   1  19     6740.43     6427.33    101.66 o 
   4   1  19       48.90       20.55     24.42 o 
   5   1  19      108.08      103.16     26.64 o 
   0   2  19     3026.71     3125.00     23.18 o 
   1   2  19      320.70      337.10      8.68 o 
   2   2  19       87.33       79.21      9.36 o 
   3   2  19     2609.84     2448.86     29.08 o 
   4   2  19      370.09      377.96     36.61 o 
   5   2  19       16.58       31.03     28.40 o 
   1   3  19     2359.81     2295.16     62.24 o 
   2   3  19      776.52      768.83     14.46 o 
   3   3  19      382.67      446.66     17.86 o 
   4   3  19      168.09      142.59     24.13 o 
   5   3  19        0.75       41.58     24.43 o 
   0   4  19     4292.95     4617.50     42.64 o 
   1   4  19       70.93       72.18      8.39 o 
   2   4  19      836.12      888.75     25.45 o 
   3   4  19      387.75      435.80     25.93 o 
   4   4  19        8.99      -13.44     36.63 o 
   5   4  19       88.29       82.72     40.89 o 
   1   5  19        2.12       15.01     21.08 o 
   2   5  19       15.01       21.40     21.70 o 
   3   5  19     1331.24     1299.78     34.23 o 
   4   5  19        2.06       24.32     33.44 o 
   5   5  19       17.25       45.65     35.94 o 
   0   6  19      798.40      904.65     42.92 o 
   1   6  19     1124.31     1023.87     29.86 o 
   2   6  19      487.46      454.92     23.96 o 
   3   6  19      100.83      141.87     26.57 o 
   4   6  19      101.38      129.93     28.66 o 
   5   6  19      122.87      101.22     39.67 o 
   1   7  19      384.15      293.86     26.96 o 
   2   7  19      279.50      717.04     53.35 o 
   3   7  19     1106.75     1025.24     55.91 o 
   4   7  19       52.58      -17.10     49.76 o 
   0   8  19     1991.94     1790.28     54.90 o 
   1   8  19     2063.16     1991.88     41.16 o 
   2   8  19       41.09       86.23     42.56 o 
   3   8  19      211.08      219.23     54.33 o 
   4   8  19      555.67      719.30     66.75 o 
   1   9  19      223.81      450.50    177.34 o 
   2   9  19      467.02      570.76     53.80 o 
   3   9  19        0.87        5.07     51.38 o 
   4   9  19       87.81        9.40     52.89 o 
   0  10  19      402.17      390.83     47.36 o 
   1  10  19     1652.94     1589.38     70.78 o 
   2  10  19       60.75      141.69     51.48 o 
   3  10  19      327.76      323.63     62.43 o 
   4  10  19        7.88       50.59     55.77 o 
   1  11  19      919.72      949.41    135.29 o 
   2  11  19       41.15       59.34     52.01 o 
   3  11  19      148.03      296.85     55.64 o 
   0  12  19        4.71      217.49     55.06 o 
   1  12  19      313.54      375.70     90.39 o 
   2  12  19       16.50      -49.12     49.12 o 
   1  13  19       87.64      246.01     64.64 o 
   2  13  19        1.82      268.58     70.62 o 
   0  14  19       52.15       25.10     60.43 o 
   1  14  19      259.58      623.58     72.31 o 
   0   0  20     1362.75     1497.81     21.02 o 
   1   0  20      457.27      439.59     24.30 o 
   2   0  20     1487.35     1573.07     36.93 o 
   3   0  20     3619.62     3692.63     47.54 o 
   4   0  20        1.04       11.84     36.09 o 
   5   0  20      838.26      823.81     50.15 o 
   1   1  20     3501.23     4022.47    101.65 o 
   2   1  20        5.97       -0.22      7.75 o 
   3   1  20       85.15      135.45     20.61 o 
   4   1  20       16.08        7.84     32.35 o 
   5   1  20      218.28      165.72     25.08 o 
   0   2  20     1882.64     1736.81     18.50 o 
   1   2  20     1481.61     1487.03     12.69 o 
   2   2  20      632.39      678.80     13.08 o 
   3   2  20      134.04      155.40     15.20 o 
   4   2  20      120.99      132.68     28.17 o 
   5   2  20      265.52      272.23     30.87 o 
   1   3  20     1249.86     1305.33     25.90 o 
   2   3  20     2832.74     2884.79     39.00 o 
   3   3  20     1046.78     1125.99     22.30 o 
   4   3  20      390.86      383.83     28.61 o 
   5   3  20       24.61       46.91     26.50 o 
   0   4  20     1391.11     1536.67     35.86 o 
   1   4  20      573.77      464.92     12.44 o 
   2   4  20      261.53      211.14     24.11 o 
   3   4  20     1368.07     1285.62     57.76 o 
   4   4  20       11.93       -3.51     36.18 o 
   5   4  20       13.94       21.08     39.26 o 
   1   5  20     2058.91     1810.83     43.61 o 
   2   5  20      168.08      220.86     22.42 o 
   3   5  20     3438.65     3400.24     47.53 o 
   4   5  20        0.01       36.88     32.12 o 
   5   5  20      154.31      139.62     41.06 o 
   0   6  20     1073.41     1025.68     41.37 o 
   1   6  20      728.66      657.51     27.68 o 
   2   6  20       59.16       56.27     21.54 o 
   3   6  20      165.85      169.90     25.63 o 
   4   6  20      108.54      161.97     36.77 o 
   5   6  20        9.75       27.38     36.47 o 
   1   7  20       49.93       18.07     24.02 o 
   2   7  20     1917.68     2013.17     64.03 o 
   3   7  20      271.12      299.18     46.60 o 
   4   7  20      119.40      160.85     52.27 o 
   0   8  20        5.10       14.73     36.50 o 
   1   8  20      122.52      333.77    151.80 o 
   2   8  20      112.37       91.96     43.07 o 
   3   8  20       88.32      150.13     54.67 o 
   4   8  20        6.62      232.12     62.05 o 
   1   9  20      232.41      266.79     32.22 o 
   2   9  20     1937.17     1958.28     68.74 o 
   3   9  20        4.90      -51.44     51.44 o 
   4   9  20        0.15       64.64     57.31 o 
   0  10  20      386.48     1319.13     64.86 o 
   1  10  20      788.80      849.14     38.02 o 
   2  10  20       72.95      183.22     55.70 o 
   3  10  20      277.69      292.80     61.11 o 
   4  10  20        3.75      -26.91     56.13 o 
   1  11  20      265.46      540.66     88.26 o 
   2  11  20      543.64      507.71     60.83 o 
   3  11  20       60.41       38.24     56.11 o 
   0  12  20      800.14     1437.87     69.18 o 
   1  12  20      185.96      185.88     94.26 o 
   2  12  20       26.34       78.99     49.20 o 
   3  12  20        5.91      -66.23     66.23 o 
   1  13  20      558.64      669.88     67.90 o 
   2  13  20        2.60      372.14     66.69 o 
   0  14  20      226.83       18.24     59.37 o 
   1  14  20        0.31      391.33     65.00 o 
   1   1  21     1670.22     1617.26     16.10 o 
   2   1  21      124.11      112.79      8.15 o 
   3   1  21     1066.03     1059.24     32.13 o 
   4   1  21     1387.70     1281.47     30.47 o 
   5   1  21       37.46       14.72     28.06 o 
   0   2  21     1032.87     1038.56     27.04 o 
   1   2  21     2052.02     2325.44     48.18 o 
   2   2  21     3225.49     3363.14     36.90 o 
   3   2  21       47.98       62.13     16.08 o 
   4   2  21       30.78        3.25     23.12 o 
   5   2  21      128.27       86.33     27.65 o 
   1   3  21       38.29       57.43      9.22 o 
   2   3  21     5789.93     5405.54     65.47 o 
   3   3  21      922.77      971.91     21.82 o 
   4   3  21      821.44      694.77     43.92 o 
   5   3  21        4.07       36.08     27.43 o 
   0   4  21     3653.36     3544.43     63.53 o 
   1   4  21        0.92       64.39      9.44 o 
   2   4  21      285.42      267.69     21.55 o 
   3   4  21      451.89      452.23     60.99 o 
   4   4  21      750.63      682.20     46.86 o 
   5   4  21       58.90       32.59     40.64 o 
   1   5  21       27.71       10.30     21.74 o 
   2   5  21      574.53      630.53     59.14 o 
   3   5  21      832.60      964.78    106.50 o 
   4   5  21      346.48      253.79     35.69 o 
   5   5  21       50.14       11.63     41.28 o 
   0   6  21      224.17      236.47     33.20 o 
   1   6  21        3.53       21.57     26.93 o 
   2   6  21      162.59      179.72     31.49 o 
   3   6  21       88.68      107.74     38.89 o 
   4   6  21      490.31      478.16     42.52 o 
   5   6  21      208.60      176.02     39.08 o 
   1   7  21      431.29      310.24     38.13 o 
   2   7  21       20.36      442.69     53.10 o 
   3   7  21        0.66       67.35     43.55 o 
   4   7  21      137.65      315.05     56.48 o 
   0   8  21        1.06       31.09     42.30 o 
   1   8  21      243.86      216.12     30.39 o 
   2   8  21       82.67      100.93     43.95 o 
   3   8  21        0.63      174.04     55.60 o 
   4   8  21      305.60      253.85     60.15 o 
   1   9  21     1123.74      999.83    108.84 o 
   2   9  21       35.24      646.47     61.02 o 
   3   9  21      162.07       88.47     52.05 o 
   4   9  21      480.54      607.78     69.36 o 
   0  10  21     4092.52     4085.50     83.26 o 
   1  10  21      312.99      322.11     33.02 o 
   2  10  21        1.26       28.31     52.96 o 
   3  10  21       65.92      118.28     54.80 o 
   4  10  21      450.67      308.83     67.26 o 
   1  11  21        0.08       64.12     34.37 o 
   2  11  21      172.89      227.18     61.02 o 
   3  11  21        7.19      -59.56     59.94 o 
   0  12  21     2360.02     2480.84     78.89 o 
   1  12  21        8.21      -18.76     34.48 o 
   2  12  21       45.98      172.85     58.72 o 
   3  12  21       12.87      159.15     68.07 o 
   1  13  21       98.46      326.79     55.56 o 
   2  13  21      512.84      329.36     59.01 o 
   0  14  21      276.68      256.46     65.34 o 
   1  14  21       85.24      -20.63     52.55 o 
   0   0  22      639.35      586.61     16.59 o 
   1   0  22     1854.56     1833.41     18.58 o 
   2   0  22     2117.23     2235.11     48.08 o 
   3   0  22      596.95      575.38     27.89 o 
   4   0  22      158.86      131.11     35.05 o 
   5   0  22       18.80       13.32     38.06 o 
   1   1  22      210.10      363.32     19.14 o 
   2   1  22       51.38       54.51      7.72 o 
   3   1  22      167.56      235.76     28.37 o 
   4   1  22      101.92      120.87     21.27 o 
   5   1  22        4.62      -36.46     50.24 o 
   0   2  22      525.54      507.62     12.50 o 
   1   2  22     3665.14     3778.66     27.37 o 
   2   2  22     1586.91     1626.71     22.18 o 
   3   2  22     2065.89     2060.34     27.28 o 
   4   2  22       13.43      -12.40     22.83 o 
   5   2  22      152.42      171.37     37.95 o 
   1   3  22      167.20      240.49     15.62 o 
   2   3  22       18.67      123.28     17.06 o 
   3   3  22       39.92      141.75     17.75 o 
   4   3  22       76.30       48.63     21.82 o 
   5   3  22       40.92      115.97     27.43 o 
   0   4  22     2877.97     3091.61    156.51 o 
   1   4  22     3457.79     3492.49     83.12 o 
   2   4  22      156.19      165.49     21.58 o 
   3   4  22     2066.02     2074.44     78.89 o 
   4   4  22       70.60       70.02     36.36 o 
   5   4  22      293.80      246.73     46.93 o 
   1   5  22      514.17      485.06     44.85 o 
   2   5  22     2405.46     2106.92     58.43 o 
   3   5  22     1433.58     1378.11     36.21 o 
   4   5  22       26.90       50.72     34.28 o 
   5   5  22      431.97      369.40     46.65 o 
   0   6  22       92.36      140.34     32.91 o 
   1   6  22       45.75       88.01     30.02 o 
   2   6  22      174.02      109.94     22.76 o 
   3   6  22      102.78      137.04     34.68 o 
   4   6  22       36.52       81.58     34.67 o 
   5   6  22      128.06      151.33     36.60 o 
   1   7  22       17.55       21.39     24.10 o 
   2   7  22     3541.70     3243.93    102.68 o 
   3   7  22      770.90      805.18     52.84 o 
   4   7  22       27.20      157.10     55.37 o 
   0   8  22     1223.60     1181.44     52.27 o 
   1   8  22     1336.02     1313.36    137.58 o 
   2   8  22      884.58      770.21     52.55 o 
   3   8  22      542.82      531.46     57.21 o 
   4   8  22        0.13      185.32     60.34 o 
   1   9  22      608.10      689.94    133.70 o 
   2   9  22      647.08      678.71     58.43 o 
   3   9  22      689.14      755.69     62.40 o 
   4   9  22      197.17      342.85     70.08 o 
   0  10  22      578.19     1264.44     60.98 o 
   1  10  22      352.96      280.68     32.10 o 
   2  10  22       93.31      -34.73     52.46 o 
   3  10  22        6.41      -40.94     51.02 o 
   1  11  22      245.57      170.82     39.88 o 
   2  11  22       94.02      205.39     60.81 o 
   3  11  22      159.59      121.63     64.77 o 
   0  12  22      315.33      686.21     60.05 o 
   1  12  22      184.05      179.94    131.56 o 
   2  12  22       18.59      105.39     63.31 o 
   1  13  22        0.60       47.52     55.03 o 
   2  13  22        9.96       -8.45     62.00 o 
   0  14  22      152.66      443.38     68.36 o 
   1  14  22       42.28      -61.38     61.38 o 
   1   1  23     2109.16     2094.22     24.18 o 
   2   1  23      218.13      266.74     13.23 o 
   3   1  23     4077.59     3961.36     36.07 o 
   4   1  23        1.65       -6.67     19.81 o 
   5   1  23      208.94      194.38     60.63 o 
   0   2  23      142.17      183.70     46.03 o 
   1   2  23        5.93       41.67      9.95 o 
   2   2  23      162.72      163.47     14.71 o 
   3   2  23      299.57      351.81     18.40 o 
   4   2  23       29.36       13.53     27.40 o 
   5   2  23       24.93       36.43     23.52 o 
   1   3  23     1818.42     1589.45     13.12 o 
   2   3  23     2483.86     2438.29     57.44 o 
   3   3  23     6014.43     5414.80     78.29 o 
   4   3  23       94.11       46.94     22.25 o 
   5   3  23      140.57      176.48     30.24 o 
   0   4  23    14592.36    14453.63    109.46 o 
   1   4  23        0.08       33.11     22.09 o 
   2   4  23     1225.22     1199.86     24.67 o 
   3   4  23       76.44      116.94     24.82 o 
   4   4  23      482.68      512.81     45.57 o 
   5   4  23       37.33       10.48     42.93 o 
   1   5  23     1598.47     1491.21     32.92 o 
   2   5  23       13.62       56.47     24.81 o 
   3   5  23     1649.82     1574.19     37.47 o 
   4   5  23      309.63      262.53     37.87 o 
   5   5  23      199.81      145.28     46.08 o 
   0   6  23     2092.44     1943.21     52.67 o 
   1   6  23     1094.37     1145.66     32.39 o 
   2   6  23       97.31      106.07     24.95 o 
   3   6  23      750.14      769.75     32.50 o 
   4   6  23      150.56      149.54     36.82 o 
   1   7  23       13.77       22.05     24.65 o 
   2   7  23        2.26      546.09    318.49 o 
   3   7  23       60.58      111.23     45.38 o 
   4   7  23      102.51        7.95     55.05 o 
   0   8  23      539.09      673.62     46.44 o 
   1   8  23      386.28      631.15    234.25 o 
   2   8  23      289.59      263.84     46.34 o 
   3   8  23      211.56      166.48     48.88 o 
   4   8  23       33.52      289.09     64.39 o 
   1   9  23       68.07       81.77     54.73 o 
   2   9  23       79.87      579.91     60.37 o 
   3   9  23       82.29      474.08     63.77 o 
   4   9  23       18.76      -62.14     62.14 o 
   0  10  23     2115.31     2020.09     65.54 o 
   1  10  23      130.89       62.65     30.42 o 
   2  10  23        5.17      -45.57     52.34 o 
   1  11  23       39.86        4.09     53.69 o 
   2  11  23       12.09      660.63     71.84 o 
   3  11  23       14.30       99.44     62.28 o 
   0  12  23      502.36      409.72     55.24 o 
   1  12  23      172.40      313.19     89.09 o 
   2  12  23      109.01       62.83     60.27 o 
   2  13  23      230.40      473.86     73.85 o 
   0  14  23        3.56      355.13     62.23 o 
   0   0  24     4155.62     3821.88     69.32 o 
   1   0  24      618.60      535.67     14.07 o 
   2   0  24     1263.35     1232.48     15.71 o 
   3   0  24      313.07      257.92     24.69 o 
   4   0  24      414.80      514.73     39.18 o 
   5   0  24      105.15       63.65     39.34 o 
   1   1  24      632.29      658.05     13.14 o 
   2   1  24     1307.33     1302.97     30.04 o 
   3   1  24     2272.06     2137.83     25.38 o 
   4   1  24       42.94       45.67     22.02 o 
   5   1  24       40.55        7.24     40.26 o 
   0   2  24     2898.34     2777.85     29.14 o 
   1   2  24      182.92      146.54      7.45 o 
   2   2  24        3.04        2.82     14.12 o 
   3   2  24      349.28      268.08     17.61 o 
   4   2  24      436.45      420.04     27.47 o 
   5   2  24       58.63       81.33     35.44 o 
   1   3  24       14.43       58.02      7.74 o 
   2   3  24     6479.24     6222.35     98.03 o 
   3   3  24     2141.63     2269.42     44.18 o 
   4   3  24      124.26       83.39     22.91 o 
   5   3  24       22.94      107.79     28.29 o 
   0   4  24      141.14      403.60     40.87 o 
   1   4  24        5.34       -8.45     21.19 o 
   2   4  24      243.15      271.92     25.06 o 
   3   4  24        7.70        4.87     24.75 o 
   4   4  24       12.16      -15.70     36.22 o 
   5   4  24        0.34       30.10     42.84 o 
   1   5  24      601.34      563.79     63.15 o 
   2   5  24      338.98      362.82     37.69 o 
   3   5  24        1.91       24.68     23.72 o 
   4   5  24      256.05      291.94     39.71 o 
   5   5  24       69.78       57.42     42.15 o 
   0   6  24      590.34      634.68     45.20 o 
   1   6  24      622.46      844.79    261.38 o 
   2   6  24      771.10      726.67     29.84 o 
   3   6  24      727.42      793.88     43.12 o 
   4   6  24       10.90       46.75     33.86 o 
   1   7  24       35.12       64.82     26.33 o 
   2   7  24      805.44      861.38    136.62 o 
   3   7  24      241.40      219.83     27.60 o 
   4   7  24       66.63      -55.51     55.51 o 
   0   8  24      410.70      361.34     42.03 o 
   1   8  24        1.31      147.00    102.40 o 
   2   8  24       63.63       53.87     45.15 o 
   3   8  24        2.80       63.70     46.56 o 
   4   8  24        7.30      190.42     62.94 o 
   1   9  24       79.22      169.98     33.13 o 
   2   9  24      909.76      842.24     62.75 o 
   3   9  24      267.54      283.86     56.26 o 
   4   9  24       10.94      -56.67     56.67 o 
   0  10  24      277.85      180.52     45.13 o 
   1  10  24       28.28       90.61     32.49 o 
   2  10  24       26.64      134.35     54.51 o 
   3  10  24        5.56        0.00     58.36 o 
   1  11  24        3.26      109.86     34.70 o 
   2  11  24     1068.30     1199.87     67.39 o 
   3  11  24        7.32      101.64     53.50 o 
   0  12  24      368.22      395.29     51.81 o 
   1  12  24      381.47      452.31     40.09 o 
   2  12  24      125.31       -4.26     53.70 o 
   2  13  24      282.38      647.21     74.57 o 
   1   1  25      670.28      700.75     23.13 o 
   2   1  25      790.60      756.53     12.36 o 
   3   1  25     2250.21     2025.88     28.56 o 
   4   1  25      529.97      456.35     29.74 o 
   5   1  25        0.02      -25.00     25.00 o 
   0   2  25      229.40      275.22     35.94 o 
   1   2  25      218.08      210.76     18.37 o 
   2   2  25       62.69       87.50     14.42 o 
   3   2  25      139.31      168.60     16.68 o 
   4   2  25       96.61      113.92     20.11 o 
   5   2  25       39.94       24.91     63.94 o 
   1   3  25        0.83       11.97      8.13 o 
   2   3  25        0.95      202.16     44.72 o 
   3   3  25      900.86      865.54     21.36 o 
   4   3  25      216.73      189.37     24.50 o 
   5   3  25        4.99       84.57     28.42 o 
   0   4  25     4317.97     4113.22     65.77 o 
   1   4  25      276.44      270.86     27.33 o 
   2   4  25      164.96      166.08     25.41 o 
   3   4  25      366.76      278.52     27.72 o 
   4   4  25        2.32      -21.71     34.64 o 
   5   4  25      572.44      495.72     54.12 o 
   1   5  25      911.59      805.42     30.80 o 
   2   5  25      155.14      216.84     25.90 o 
   3   5  25      466.58      466.39     76.17 o 
   4   5  25        8.62       63.70     34.47 o 
   5   5  25       98.96      109.83     46.18 o 
   0   6  25      111.79      163.70     39.18 o 
   1   6  25     2098.30     2351.57    329.81 o 
   2   6  25      306.56      285.70     25.42 o 
   3   6  25       64.47      126.75     27.71 o 
   4   6  25      187.65      166.84     39.11 o 
   1   7  25      933.99      954.61     45.22 o 
   2   7  25        2.67       49.11     67.01 o 
   3   7  25       51.35       40.28     26.52 o 
   4   7  25       17.05        6.91     55.89 o 
   0   8  25     1179.54      993.60     50.51 o 
   1   8  25      963.86      999.90    112.28 o 
   2   8  25      206.07      181.63     48.63 o 
   3   8  25      352.03      453.43     53.79 o 
   4   8  25      326.01      304.53     55.54 o 
   1   9  25      376.71      673.09    197.95 o 
   2   9  25      300.62      329.51     55.65 o 
   3   9  25        0.20       23.17     47.55 o 
   4   9  25       14.72       66.23     54.30 o 
   0  10  25      875.08      662.51     52.42 o 
   1  10  25      419.45      657.01     70.59 o 
   2  10  25      286.41      403.00     53.02 o 
   3  10  25      162.46      257.55     63.97 o 
   1  11  25        1.45      105.36     36.19 o 
   2  11  25       79.48      165.09     57.78 o 
   3  11  25        0.61      153.89     62.94 o 
   0  12  25      257.71      439.12     54.03 o 
   1  12  25      219.91      377.16     41.64 o 
   1  13  25        9.45      -35.84     58.53 o 
   0   0  26     3918.86     4262.79     35.73 o 
   1   0  26     7051.33     6664.59     30.74 o 
   2   0  26     1875.34     1731.32     26.15 o 
   3   0  26     4772.31     4653.77     54.98 o 
   4   0  26      190.48      147.45     28.24 o 
   5   0  26      542.83      547.63     48.97 o 
   1   1  26     2665.72     2518.46     18.70 o 
   2   1  26       92.99      134.62     20.73 o 
   3   1  26      133.43      109.75     15.38 o 
   4   1  26      146.25      145.22     22.93 o 
   5   1  26      338.29      306.79     73.07 o 
   0   2  26      325.26      881.46    145.72 o 
   1   2  26        0.10        4.30      8.52 o 
   2   2  26       62.08       52.15     14.39 o 
   3   2  26        2.67       11.88     15.85 o 
   4   2  26       26.23       22.62     31.99 o 
   5   2  26      221.68      241.45     63.59 o 
   1   3  26      482.89      581.24     21.57 o 
   2   3  26     1050.66      975.79     28.45 o 
   3   3  26        3.06       17.59     15.20 o 
   4   3  26        0.02      -35.21     35.21 o 
   5   3  26       30.80      127.24     28.29 o 
   0   4  26      147.09      239.83     38.70 o 
   1   4  26       27.89       57.64     22.79 o 
   2   4  26      348.96      348.98     27.36 o 
   3   4  26       17.25        1.76     24.01 o 
   4   4  26       63.05       12.20     36.46 o 
   5   4  26       75.88      105.06     44.75 o 
   1   5  26      182.53      183.58     25.86 o 
   2   5  26     1256.46     1293.88     36.07 o 
   3   5  26        7.47       12.22     68.59 o 
   4   5  26      363.54      362.10     41.46 o 
   0   6  26      990.02     1079.30     46.95 o 
   1   6  26     2904.77     2730.12    118.95 o 
   2   6  26      129.64       89.78     45.38 o 
   3   6  26      452.88      472.85     31.46 o 
   4   6  26       26.72       -1.34     36.95 o 
   1   7  26     1380.08     1466.48     82.03 o 
   2   7  26      693.84      763.87     69.39 o 
   3   7  26     1193.14     1183.44     39.23 o 
   4   7  26       36.30      156.12     54.82 o 
   0   8  26      103.87      626.17     55.09 o 
   1   8  26      922.04      935.84     42.92 o 
   2   8  26       45.24        8.42     48.27 o 
   3   8  26       42.65      281.22     58.83 o 
   1   9  26     2188.67     2225.68     60.93 o 
   2   9  26      296.46      308.98     50.46 o 
   3   9  26     1108.27      922.95     62.52 o 
   4   9  26       18.68      208.98     66.42 o 
   0  10  26      103.60      359.09     55.75 o 
   1  10  26      524.48      510.60     86.28 o 
   2  10  26       11.36       78.07     56.09 o 
   3  10  26      163.41      233.32     57.99 o 
   1  11  26      134.02      166.26     57.45 o 
   2  11  26       27.53        2.41     58.71 o 
   3  11  26      263.19      240.20     67.61 o 
   0  12  26       37.28      403.34     61.81 o 
   1  12  26      346.54      235.48     39.98 o 
   2  12  26       18.28      115.62     66.67 o 
   1  13  26        2.39      234.36     58.35 o 
   1   1  27       57.06      215.50     15.39 o 
   2   1  27     4447.56     4182.16     29.74 o 
   3   1  27        3.42       -8.98     13.91 o 
   4   1  27       34.00       41.23     20.06 o 
   5   1  27       11.79      -29.01     55.72 o 
   0   2  27     5981.28     6574.00    230.23 o 
   1   2  27      487.20      456.94     12.73 o 
   2   2  27      152.05      204.46     18.94 o 
   3   2  27     2776.04     2552.50     33.27 o 
   4   2  27      253.43      268.10     36.96 o 
   5   2  27       42.35       62.14     31.20 o 
   1   3  27     3192.50     2796.34     31.54 o 
   2   3  27      110.82      205.53     17.38 o 
   3   3  27      352.55      332.78     17.53 o 
   4   3  27      118.35       44.10     26.03 o 
   5   3  27      219.23      290.81     31.07 o 
   0   4  27     1028.45     1056.73     45.65 o 
   1   4  27      277.77      325.45     62.59 o 
   2   4  27        8.38       84.07     29.88 o 
   3   4  27      110.40       77.66     25.94 o 
   4   4  27       11.45      -35.97     35.97 o 
   5   4  27        0.77      -40.94     40.94 o 
   1   5  27     1843.55     2017.71     96.78 o 
   2   5  27     1730.38     1754.77     76.12 o 
   3   5  27      128.61       75.81     25.37 o 
   4   5  27       71.48      125.29     38.08 o 
   0   6  27     1726.65     1886.44     56.20 o 
   1   6  27       97.48      144.75     25.84 o 
   2   6  27       33.22       21.29     24.95 o 
   3   6  27      463.42      447.70     32.09 o 
   4   6  27      148.75      155.48     41.52 o 
   1   7  27      431.45      298.25     29.03 o 
   2   7  27     2202.70     2108.84    128.99 o 
   3   7  27      155.51      288.22    129.41 o 
   4   7  27        0.71      121.61     51.90 o 
   0   8  27     5615.46     5591.87     92.36 o 
   1   8  27      421.20      377.00     32.75 o 
   2   8  27       30.06        7.76     47.39 o 
   3   8  27       56.69       82.63     54.23 o 
   4   8  27      466.90      520.91     63.93 o 
   1   9  27      317.04      349.46     50.42 o 
   2   9  27       40.29      390.40     55.96 o 
   3   9  27      277.19      618.97     67.15 o 
   0  10  27     1058.20     1043.79     62.90 o 
   1  10  27        0.97       -4.22     32.81 o 
   2  10  27       14.90      -10.81     56.43 o 
   3  10  27       14.71      133.53     60.16 o 
   1  11  27       10.17      -24.76     34.47 o 
   2  11  27        9.63      255.48     63.68 o 
   3  11  27       44.26      -21.56     58.93 o 
   0  12  27      730.73      808.99     66.42 o 
   1  12  27       96.48       29.93     55.95 o 
   2  12  27       30.19      300.25     66.08 o 
   1  13  27        9.34      312.94     72.02 o 
   0   0  28    15376.52    15647.04    136.01 o 
   1   0  28     2429.06     2177.06     39.77 o 
   2   0  28     1612.26     1512.93     30.32 o 
   3   0  28      673.46      636.65     40.18 o 
   4   0  28     1850.04     1654.69    126.27 o 
   5   0  28       51.78      -21.82     38.77 o 
   1   1  28      998.80      929.06     24.38 o 
   2   1  28        2.43       77.65     29.95 o 
   3   1  28      328.15      301.03     16.33 o 
   4   1  28       21.09       60.78     20.54 o 
   5   1  28       87.83       91.72     32.73 o 
   0   2  28    19450.97    19637.40    218.49 o 
   1   2  28      190.64      182.41     13.79 o 
   2   2  28      218.77      206.83     15.77 o 
   3   2  28        8.39       20.93     15.24 o 
   4   2  28     1100.94     1114.18     30.43 o 
   5   2  28       23.37       49.78     24.18 o 
   1   3  28        4.60       80.66     31.91 o 
   2   3  28     2502.99     2625.05    162.47 o 
   3   3  28      279.14      252.94     17.03 o 
   4   3  28       17.12      -19.44     24.73 o 
   5   3  28       37.39      187.15     82.32 o 
   0   4  28      166.58      185.87     36.48 o 
   1   4  28        8.67      167.08     42.96 o 
   2   4  28      316.85      339.65     27.20 o 
   3   4  28      237.26      237.26     50.86 o 
   4   4  28      121.50      133.12     40.01 o 
   1   5  28     2263.18     2349.91    167.19 o 
   2   5  28     1363.48     1337.09     36.56 o 
   3   5  28       14.11      -12.03     27.08 o 
   4   5  28        3.13       70.14     40.50 o 
   0   6  28      154.09      330.40     44.61 o 
   1   6  28        5.68      235.60     60.76 o 
   2   6  28       69.81       12.27     81.37 o 
   3   6  28      144.43      158.26     29.20 o 
   4   6  28      475.96      427.52     48.57 o 
   1   7  28       72.30       47.43     27.09 o 
   2   7  28     1094.23     1340.54    190.41 o 
   3   7  28       39.74      306.52    113.49 o 
   4   7  28        5.54       -6.24     52.93 o 
   0   8  28     1821.53     1959.14     65.60 o 
   1   8  28      337.64      454.28    198.66 o 
   2   8  28       16.56       86.48     46.00 o 
   4   8  28      355.13      775.63     72.58 o 
   1   9  28        0.58       -7.89     50.45 o 
   2   9  28     1416.57     1595.85     72.20 o 
   3   9  28       16.07      173.39     61.20 o 
   0  10  28       50.19      155.89     51.07 o 
   1  10  28      103.75      125.78     84.31 o 
   2  10  28       47.15      -37.50     53.61 o 
   3  10  28       80.52      426.54     68.90 o 
   1  11  28        4.21      -22.68     48.18 o 
   2  11  28      755.30      842.89     63.13 o 
   0  12  28      613.76      499.32     57.25 o 
   1  12  28       22.30      211.13    123.97 o 
   2  12  28       91.46      207.08     60.28 o 
   1  13  28       66.07      310.49     65.73 o 
   1   1  29      305.39      323.52     32.77 o 
   2   1  29     1096.72      982.03     24.21 o 
   3   1  29        1.37        0.88     14.47 o 
   4   1  29      672.16      617.94     56.67 o 
   5   1  29        8.60      -24.18     24.18 o 
   0   2  29    15809.15    15960.40    227.58 o 
   1   2  29       67.76       48.09     16.41 o 
   2   2  29        0.10        7.68     30.69 o 
   3   2  29       41.21       11.80     14.94 o 
   4   2  29      808.94      721.82     45.44 o 
   5   2  29      162.26      229.08     75.31 o 
   1   3  29      925.90      865.21     23.19 o 
   2   3  29     2426.60     2244.45     35.19 o 
   3   3  29      215.32      255.21     32.46 o 
   4   3  29       11.85      -19.96     19.96 o 
   5   3  29      113.21      252.55     52.65 o 
   0   4  29      261.27      431.39     42.93 o 
   1   4  29     1745.63     1805.73     39.73 o 
   2   4  29       22.13       32.81     26.62 o 
   3   4  29     1098.71     1184.49     49.39 o 
   4   4  29      310.50      248.81     43.08 o 
   1   5  29       15.17      121.26     27.79 o 
   2   5  29       16.89       30.78     24.28 o 
   3   5  29      211.96      142.09     28.76 o 
   4   5  29        7.83       55.34     39.63 o 
   0   6  29      292.77      289.50     39.38 o 
   1   6  29     1724.60     1570.77     47.47 o 
   2   6  29        3.12       19.01     72.78 o 
   3   6  29      376.17      412.02     32.92 o 
   4   6  29      122.50      116.07     43.86 o 
   1   7  29      395.08      341.11     39.37 o 
   2   7  29      444.96      482.09     76.97 o 
   3   7  29       39.10       73.17     27.05 o 
   4   7  29       42.17       95.91     61.97 o 
   0   8  29     2193.57     2103.99     67.56 o 
   1   8  29      668.75      605.08     72.80 o 
   2   8  29       28.32      160.00     52.48 o 
   3   8  29        0.04      -41.66     46.51 o 
   4   8  29      282.86      599.22     68.81 o 
   1   9  29       35.96       88.06     47.07 o 
   2   9  29       85.48      198.01     53.00 o 
   3   9  29       11.38      106.81     53.19 o 
   0  10  29     1342.58     1040.76     59.15 o 
   1  10  29     1018.33      854.72     41.87 o 
   2  10  29       88.44      104.97     53.17 o 
   3  10  29      310.84      277.83     60.56 o 
   1  11  29      107.44      348.79    137.19 o 
   2  11  29      363.68      686.41     71.84 o 
   0  12  29      395.83      385.34     58.95 o 
   1  12  29      330.13      440.12     79.09 o 
   2  12  29       39.53      122.00     67.71 o 
   0   0  30     1054.19     1209.07     53.64 o 
   1   0  30        9.66       28.09     19.14 o 
   2   0  30      846.15      778.80     23.68 o 
   3   0  30        7.14      121.89     51.21 o 
   4   0  30      226.39      338.02    104.80 o 
   5   0  30      233.23      136.98     37.51 o 
   1   1  30        2.19       44.89     15.86 o 
   2   1  30      615.72      598.44     19.71 o 
   3   1  30      231.25      281.35     16.52 o 
   4   1  30        1.96        4.50     29.30 o 
   5   1  30        1.75      -46.04     52.10 o 
   0   2  30     1088.00     1624.50    224.67 o 
   1   2  30      166.26      196.05     16.37 o 
   2   2  30      219.73      180.55     22.21 o 
   3   2  30       11.24      -17.67     19.35 o 
   4   2  30      805.69      818.37     61.07 o 
   5   2  30      444.82      428.41     48.57 o 
   1   3  30      138.02      134.45     18.70 o 
   2   3  30      783.27     1525.59    162.80 o 
   3   3  30     1252.91     1110.60     48.59 o 
   4   3  30       64.44      -17.25     19.24 o 
   0   4  30     1491.99     1311.41     34.06 o 
   1   4  30     1056.58     1018.34     33.08 o 
   2   4  30      297.96      305.13     28.31 o 
   3   4  30       45.94       94.33     44.07 o 
   4   4  30      818.64      692.98     47.23 o 
   1   5  30     1222.08     1201.09     73.78 o 
   2   5  30        7.02       26.99     20.70 o 
   3   5  30      695.36      699.34     34.42 o 
   4   5  30       10.97       68.21     40.90 o 
   0   6  30        4.42       96.48     43.40 o 
   1   6  30       17.86       34.13     28.64 o 
   2   6  30      430.92      498.24     64.21 o 
   3   6  30       21.35      146.87     30.57 o 
   4   6  30       94.39       68.34     38.10 o 
   1   7  30        9.02      136.17     38.90 o 
   2   7  30       19.02       -3.02     27.13 o 
   3   7  30       69.91      124.91     36.21 o 
   4   7  30      341.17      352.56    122.82 o 
   0   8  30     1107.25     1350.14     62.06 o 
   1   8  30        0.02        3.76     31.00 o 
   2   8  30      123.64      132.61     50.86 o 
   3   8  30      107.25      118.89     27.56 o 
   4   8  30       14.99      224.21     61.19 o 
   1   9  30      955.94      888.40     96.86 o 
   2   9  30      227.18      203.74     53.62 o 
   3   9  30      498.56      640.77     69.92 o 
   0  10  30       79.36      184.43     57.79 o 
   1  10  30       83.10      263.09    110.55 o 
   2  10  30      216.96      206.80     60.00 o 
   3  10  30       14.57      -20.05     58.03 o 
   1  11  30     1162.73     1271.90     78.27 o 
   2  11  30       18.59      299.07     65.07 o 
   0  12  30      274.20      699.00     69.31 o 
   1  12  30      236.97      510.71     42.63 o 
   2  12  30       93.69       74.94     56.70 o 
   1   1  31      306.12      293.33     16.15 o 
   2   1  31      440.71      501.56     18.95 o 
   3   1  31      151.58      137.82     17.39 o 
   4   1  31       41.31       41.11     23.86 o 
   5   1  31       35.07       10.09     23.11 o 
   0   2  31      773.48      731.71     21.04 o 
   1   2  31      760.92      905.61     32.65 o 
   2   2  31      241.76      235.39     25.50 o 
   3   2  31        2.07       -3.00     18.05 o 
   4   2  31      144.02       90.46     25.41 o 
   1   3  31      133.71      112.47     16.72 o 
   2   3  31     8362.16     7723.72     57.88 o 
   3   3  31      188.73      145.69     20.76 o 
   4   3  31        7.30      -27.18     27.18 o 
   0   4  31      507.70      505.38     28.16 o 
   1   4  31      321.67      433.75     60.49 o 
   2   4  31      843.11      775.26     33.18 o 
   3   4  31       82.16       53.60     45.60 o 
   4   4  31      857.24      758.95     49.15 o 
   1   5  31      197.92      259.79     27.62 o 
   2   5  31     1319.62     1224.29     38.70 o 
   3   5  31       59.69       97.76     31.50 o 
   4   5  31        0.06       32.49     41.09 o 
   0   6  31     1548.89     1707.79     57.68 o 
   1   6  31      398.89      321.15     29.19 o 
   2   6  31      186.58      233.23     46.59 o 
   3   6  31      428.48      462.84     33.03 o 
   4   6  31     1031.69      874.74     51.72 o 
   1   7  31     1029.66      799.16     63.37 o 
   2   7  31        4.69      560.37    398.04 o 
   3   7  31       63.15       33.48     26.76 o 
   4   7  31        0.20       86.80     44.56 o 
   0   8  31      561.68      580.92     48.59 o 
   1   8  31       10.37       -2.39     88.83 o 
   2   8  31       22.85       34.47     44.93 o 
   3   8  31       41.80       47.51     60.00 o 
   1   9  31      856.43      804.06     40.44 o 
   2   9  31      329.92      740.91     67.26 o 
   3   9  31        3.36      234.60     63.90 o 
   0  10  31       95.93       67.93     46.20 o 
   1  10  31      597.05      627.56     98.47 o 
   2  10  31       39.59      125.75     52.00 o 
   3  10  31      170.00       90.83     66.06 o 
   1  11  31        6.94      386.43    147.17 o 
   2  11  31      131.31      179.81     57.29 o 
   0  12  31      528.28      795.08     62.49 o 
   1  12  31       50.93      251.78     64.15 o 
   0   0  32     4705.26     4265.64     67.67 o 
   1   0  32      782.01      736.82     30.30 o 
   2   0  32       12.02       43.79     24.97 o 
   3   0  32        3.48       54.19     23.67 o 
   4   0  32     1438.80     1481.20    108.62 o 
   1   1  32      172.31      221.51     18.49 o 
   2   1  32      844.53      900.71     37.10 o 
   3   1  32        3.40       -0.39     24.01 o 
   4   1  32       93.16      110.94     25.15 o 
   0   2  32     1923.73     1782.22     27.81 o 
   1   2  32     1809.86     1619.39     35.45 o 
   2   2  32      126.24      209.15     39.22 o 
   3   2  32       68.88       89.28     24.79 o 
   4   2  32      733.63      734.65    117.98 o 
   1   3  32      377.51      419.29     19.31 o 
   2   3  32      969.96     1220.90     61.08 o 
   3   3  32       52.22       23.07     20.13 o 
   4   3  32      114.15       22.09     26.94 o 
   0   4  32      391.79      514.50     39.55 o 
   1   4  32      822.71      819.52     49.29 o 
   2   4  32      443.04      446.55     32.04 o 
   3   4  32      121.19       72.61     29.34 o 
   4   4  32      271.76      273.04     30.31 o 
   1   5  32      760.75      704.74     60.29 o 
   2   5  32        0.72       40.37     24.98 o 
   3   5  32      268.64      328.71     31.62 o 
   4   5  32        0.17       17.55     33.52 o 
   0   6  32     3180.48     3244.10     74.41 o 
   1   6  32      177.46      206.23     30.51 o 
   2   6  32       64.72       85.79     27.92 o 
   3   6  32        8.10       97.75     55.80 o 
   4   6  32      645.11      538.20     48.59 o 
   1   7  32       11.51       46.07     30.38 o 
   2   7  32     2328.31     2097.06     94.52 o 
   3   7  32       40.39        4.14     33.47 o 
   4   7  32       54.56       78.84     43.23 o 
   0   8  32       39.05      106.49     49.98 o 
   1   8  32      103.05      103.43    100.79 o 
   2   8  32      286.07       91.36     53.89 o 
   3   8  32        0.16      135.17     51.63 o 
   1   9  32       30.27      239.42     85.55 o 
   2   9  32     1263.54     1085.27     63.55 o 
   3   9  32       30.09       21.75     52.89 o 
   0  10  32      144.02      206.28     52.85 o 
   1  10  32        0.08      275.41    116.85 o 
   2  10  32       10.53       93.68     59.56 o 
   3  10  32        8.96      114.70     56.33 o 
   1  11  32      244.36      347.63     43.01 o 
   2  11  32      171.16      187.63     67.28 o 
   0  12  32      138.67      426.72     66.92 o 
   1  12  32       59.86       83.78     48.80 o 
   1   1  33     1168.46     1286.86     22.77 o 
   2   1  33     1157.91     1168.20     24.10 o 
   3   1  33        0.33       10.83     22.71 o 
   4   1  33       49.58        5.31     22.05 o 
   0   2  33      651.43      712.80     36.54 o 
   1   2  33      402.26      497.07     19.74 o 
   2   2  33     1886.08     1953.46     35.47 o 
   3   2  33      382.97      404.55     29.63 o 
   4   2  33      102.84      207.25     91.63 o 
   1   3  33       20.20       62.08     16.95 o 
   2   3  33       96.68      126.11     41.63 o 
   3   3  33      155.27      186.37     22.31 o 
   4   3  33       23.87      -11.92     25.44 o 
   0   4  33     2092.14     1959.68     40.50 o 
   1   4  33      102.40      170.14     28.03 o 
   2   4  33      166.09      263.28     29.81 o 
   3   4  33       42.86       68.29     22.26 o 
   4   4  33      130.37      129.91     29.01 o 
   1   5  33     1016.41      976.03     72.00 o 
   2   5  33      314.59      291.93     40.80 o 
   3   5  33       67.29      187.30     46.49 o 
   4   5  33        5.95       71.46     39.06 o 
   0   6  33     2708.96     2905.75     73.31 o 
   1   6  33     1162.90      962.66     51.34 o 
   2   6  33        0.33       27.17     28.90 o 
   3   6  33      518.66      475.90     33.64 o 
   4   6  33       26.95      -41.63     41.63 o 
   1   7  33        0.65      -37.15     37.15 o 
   2   7  33        9.14      285.81    146.87 o 
   3   7  33        0.11       13.00     92.74 o 
   4   7  33      100.58       83.26     38.18 o 
   0   8  33      695.10      514.03     48.45 o 
   1   8  33      895.35      757.78     53.64 o 
   2   8  33       11.67       19.31     45.10 o 
   3   8  33      212.54      449.50     37.53 o 
   1   9  33      214.65      245.91     42.88 o 
   2   9  33      431.47      785.88     69.54 o 
   3   9  33       25.29       44.79     63.53 o 
   0  10  33      432.75      391.65     57.61 o 
   1  10  33      217.79      252.64     39.03 o 
   2  10  33        1.24       95.99     58.51 o 
   1  11  33        0.14        5.53     37.69 o 
   2  11  33      157.81      140.57     56.58 o 
   0  12  33        7.47      393.68     64.42 o 
   1  12  33      159.78       17.64     56.27 o 
   0   0  34     1812.30     1722.47     49.60 o 
   1   0  34     4392.33     3847.92     75.05 o 
   2   0  34      632.78      515.65     45.52 o 
   3   0  34       12.82       61.62     45.26 o 
   4   0  34     1968.00     1702.48     44.19 o 
   1   1  34      517.83      712.23     28.96 o 
   2   1  34      453.49      534.23     40.34 o 
   3   1  34      554.92      416.55     61.55 o 
   4   1  34       73.84      182.98     88.81 o 
   0   2  34      227.51      187.16     14.33 o 
   1   2  34      369.13      449.73     19.80 o 
   2   2  34     1156.93     1113.23     30.54 o 
   3   2  34       50.55       29.10     23.37 o 
   4   2  34      482.71      548.56    118.89 o 
   1   3  34       40.93       56.18     19.33 o 
   2   3  34       13.76      101.65     27.10 o 
   3   3  34      663.90      512.17     25.48 o 
   4   3  34      140.76       18.47     36.64 o 
   0   4  34      522.62      750.73     37.94 o 
   1   4  34      129.09      143.97     20.22 o 
   2   4  34      494.17      501.20     32.41 o 
   3   4  34        0.24       44.06     22.27 o 
   4   4  34      144.06      145.25     30.48 o 
   1   5  34      252.18      337.91     63.51 o 
   2   5  34        9.11       25.41     36.08 o 
   3   5  34       83.77      142.32     32.34 o 
   4   5  34      566.64      530.93     50.00 o 
   0   6  34     2094.55     2020.55     63.39 o 
   1   6  34       52.76       44.17     29.12 o 
   2   6  34       14.39       37.37     26.94 o 
   3   6  34       34.55       68.07     75.19 o 
   4   6  34      199.12      170.16     45.12 o 
   1   7  34        1.02       34.43     32.58 o 
   2   7  34      766.10      776.57     40.59 o 
   3   7  34      274.74      315.80     54.62 o 
   0   8  34      121.61      260.18     53.58 o 
   1   8  34       87.70      115.11     33.29 o 
   2   8  34      200.42      176.00     56.96 o 
   3   8  34      106.90      312.31    140.28 o 
   1   9  34       45.84       83.16     45.51 o 
   2   9  34      345.10      508.63     58.34 o 
   3   9  34      240.58      191.35     30.78 o 
   0  10  34       83.41      195.20     53.60 o 
   1  10  34       72.50       52.77     63.37 o 
   2  10  34      138.90      129.00     58.73 o 
   2  11  34      241.24       33.55     66.60 o 
   0  12  34        1.93      152.21     61.34 o 
   1  12  34        8.16      -23.14     56.83 o 
   1   1  35     1495.98     1525.91     24.51 o 
   2   1  35      186.92      278.84     24.53 o 
   3   1  35       15.48      151.33     48.51 o 
   4   1  35        5.89       88.31    113.50 o 
   0   2  35      425.25      411.40     26.29 o 
   1   2  35      471.48      533.86     36.52 o 
   2   2  35      126.92      199.85     24.85 o 
   3   2  35       92.76      182.48     33.26 o 
   4   2  35       73.92      174.09    107.39 o 
   1   3  35      587.19      633.97     33.74 o 
   2   3  35        1.70       44.37     28.79 o 
   3   3  35       31.91       36.52     20.20 o 
   4   3  35      134.87       50.84     32.85 o 
   0   4  35     1754.47     1908.65     41.41 o 
   1   4  35        5.82       79.65     21.01 o 
   2   4  35       74.20      107.71     28.37 o 
   3   4  35      512.33      549.92     27.26 o 
   4   4  35        1.89        8.57     70.78 o 
   1   5  35      531.52      616.60     77.73 o 
   2   5  35       89.97      154.18     34.89 o 
   3   5  35       47.86       29.78     27.66 o 
   4   5  35        3.94       48.15     40.25 o 
   0   6  35     1849.87     1938.68     66.05 o 
   1   6  35        2.20       84.01     30.19 o 
   2   6  35        6.27       20.11     23.75 o 
   3   6  35      256.46      220.13     37.99 o 
   4   6  35      138.00      261.95     42.98 o 
   1   7  35     1174.91     1091.57     47.68 o 
   2   7  35       61.37      133.04     58.85 o 
   3   7  35       15.73      288.06    138.57 o 
   0   8  35     1248.65     1134.07     56.13 o 
   1   8  35      159.05      185.72     33.42 o 
   2   8  35        7.53       13.63     46.86 o 
   3   8  35      149.31      315.00    102.88 o 
   1   9  35       32.91      238.83    163.03 o 
   2   9  35      259.33      368.58     62.35 o 
   3   9  35        5.97      268.12    119.40 o 
   0  10  35       64.17      202.15     56.57 o 
   1  10  35       57.96       14.23     55.04 o 
   2  10  35        0.15       21.14     58.56 o 
   0  12  35      100.13      143.88     62.67 o 
   0   0  36     2080.21     1829.39     53.05 o 
   1   0  36     5377.58     5130.98     55.34 o 
   2   0  36       44.39       57.16     27.64 o 
   3   0  36      468.47      601.92     55.04 o 
   4   0  36       30.00      115.26     47.19 o 
   1   1  36        8.34       42.43     16.26 o 
   2   1  36     1034.12     1014.63     30.21 o 
   3   1  36       10.10       90.90     47.58 o 
   4   1  36      269.62      471.30     50.45 o 
   0   2  36      479.81      582.42     47.20 o 
   1   2  36     2119.19     1977.79     33.16 o 
   2   2  36      101.42      159.84     25.16 o 
   3   2  36      378.42      393.59     46.00 o 
   4   2  36      166.44      297.98    163.88 o 
   1   3  36      114.44      409.20     73.08 o 
   2   3  36        1.21       66.96     24.45 o 
   3   3  36      188.28      188.67     23.69 o 
   4   3  36        1.33      -19.73     27.54 o 
   0   4  36     1700.00     1671.47    142.13 o 
   1   4  36      849.55      752.64     54.45 o 
   2   4  36        3.83       28.39     28.02 o 
   3   4  36      248.23      312.33     24.31 o 
   4   4  36       24.69       81.67    114.95 o 
   1   5  36      449.44      451.90     32.62 o 
   2   5  36      397.54      269.60     24.62 o 
   3   5  36        2.08      -16.45     36.97 o 
   4   5  36      106.03       65.35     34.72 o 
   0   6  36       89.61      238.34     46.30 o 
   1   6  36     1806.34     1562.67     69.01 o 
   2   6  36       14.60        7.54     22.29 o 
   3   6  36      290.07      335.07    101.25 o 
   1   7  36     1196.33     1136.89     66.81 o 
   2   7  36       29.46       29.40     91.42 o 
   3   7  36      492.13      699.87     99.95 o 
   0   8  36      131.20      300.36     54.23 o 
   1   8  36      382.27      308.24     63.05 o 
   2   8  36        1.59       41.51     55.81 o 
   3   8  36       55.24        5.51     33.88 o 
   1   9  36      608.53      446.88     96.71 o 
   2   9  36       10.44      103.20     50.61 o 
   3   9  36      384.60      606.21     36.30 o 
   0  10  36       97.93      455.47     62.35 o 
   1  10  36       68.20       11.29     58.36 o 
   2  10  36       66.15      -55.34     59.57 o 
   1   1  37      244.00      190.85     16.77 o 
   2   1  37      233.58      316.25     43.46 o 
   3   1  37      308.24      367.90    148.21 o 
   4   1  37      127.86      418.41     48.93 o 
   0   2  37     1920.53     1921.81    134.09 o 
   1   2  37       52.41      194.29     41.95 o 
   2   2  37       28.57       72.28     24.70 o 
   3   2  37      145.57      133.24     30.02 o 
   4   2  37      498.55      548.99    171.98 o 
   1   3  37     3521.80     3435.25     41.78 o 
   2   3  37        0.03       69.87     28.84 o 
   3   3  37        6.71       65.38     20.77 o 
   4   3  37        3.82      -38.95     64.85 o 
   0   4  37       83.43      281.49     30.37 o 
   1   4  37      809.63      867.40     31.58 o 
   2   4  37        5.21       37.36     28.00 o 
   3   4  37      459.45      481.08     41.64 o 
   4   4  37      171.69      320.45     31.67 o 
   1   5  37      324.89      330.48     49.87 o 
   2   5  37       68.70      118.14     26.25 o 
   3   5  37       25.78      -22.50     27.40 o 
   4   5  37      180.48      133.74     24.17 o 
   0   6  37       11.49      111.75     41.91 o 
   1   6  37      744.26      838.86     39.78 o 
   2   6  37       41.09       25.95     24.10 o 
   3   6  37      587.36      537.93     36.87 o 
   1   7  37        1.91       95.05     99.69 o 
   2   7  37       58.61      161.16     36.24 o 
   3   7  37      159.79      337.17     38.24 o 
   0   8  37      326.41      476.89     55.06 o 
   1   8  37       73.50      104.37    111.37 o 
   2   8  37       52.46       81.63     50.18 o 
   3   8  37       45.84      -22.68     33.90 o 
   1   9  37      247.04      285.86    137.92 o 
   2   9  37       43.74      165.25     63.42 o 
   0  10  37      723.55      683.41     60.35 o 
   1  10  37      212.45       36.18     59.61 o 
   2  10  37       11.59      -59.92     59.92 o 
   1  11  37       62.13       32.01     37.97 o 
   0   0  38      688.67      693.99     41.90 o 
   1   0  38      180.09      205.69     24.84 o 
   2   0  38      578.14      559.42     52.16 o 
   3   0  38      445.32      417.84     54.59 o 
   4   0  38       11.03       51.58     50.55 o 
   1   1  38       64.57       71.66     15.54 o 
   2   1  38      224.81      266.49     25.59 o 
   3   1  38      320.31      312.42    144.20 o 
   4   1  38      311.21      535.01     52.42 o 
   0   2  38     2808.58     2462.56     44.05 o 
   1   2  38       30.81       63.93     19.84 o 
   2   2  38      219.06      231.37     26.37 o 
   3   2  38      162.50      214.14     52.92 o 
   4   2  38      516.61      822.55     64.95 o 
   1   3  38      613.24      861.71     50.41 o 
   2   3  38      387.76      402.17     28.22 o 
   3   3  38       73.61      139.65     30.33 o 
   4   3  38      255.86      202.49     33.19 o 
   0   4  38     1449.53     1436.71     40.76 o 
   1   4  38       37.41      203.23     33.54 o 
   2   4  38        1.59       11.35     40.22 o 
   3   4  38       28.58       18.91     34.72 o 
   4   4  38      418.61      535.27     54.21 o 
   1   5  38        3.15       43.62     30.64 o 
   2   5  38     1889.57     1672.42     44.32 o 
   3   5  38      132.84       26.37     31.30 o 
   0   6  38      531.28      536.58     50.80 o 
   1   6  38       67.88      218.68     32.54 o 
   2   6  38        0.05       13.72     28.16 o 
   3   6  38       39.41      140.08     33.60 o 
   1   7  38       86.29       82.98     32.99 o 
   2   7  38       30.58       39.03     63.27 o 
   3   7  38       94.64      192.71     93.93 o 
   0   8  38      374.27      473.09     51.00 o 
   1   8  38        0.00        8.54     67.65 o 
   2   8  38        0.04        8.51     59.03 o 
   3   8  38        0.81      -18.31     70.39 o 
   1   9  38      600.78      417.33     70.04 o 
   2   9  38      191.27      134.36     53.99 o 
   0  10  38        7.22      322.35     61.99 o 
   1  11  38       51.38      146.93     88.26 o 
   1   1  39        1.27        6.45     15.94 o 
   2   1  39        1.15       74.70     23.48 o 
   3   1  39      343.03      366.29     89.91 o 
   4   1  39       52.53      354.02     49.99 o 
   0   2  39       23.20       98.62     26.76 o 
   1   2  39      180.17      253.22     28.83 o 
   2   2  39        2.37       55.78     24.43 o 
   3   2  39      122.51      201.54     44.82 o 
   4   2  39       30.89      418.77     55.09 o 
   1   3  39     1003.19     1173.34     32.65 o 
   2   3  39        0.16       47.57     36.02 o 
   3   3  39      509.25      494.62     35.85 o 
   4   3  39        1.44      -51.12     51.12 o 
   0   4  39     1390.94     1312.36     38.81 o 
   1   4  39      287.18      593.49     25.59 o 
   2   4  39       12.94      -36.08     48.68 o 
   3   4  39      171.99      193.73     65.61 o 
   4   4  39      164.62      237.85     30.55 o 
   1   5  39       58.36      113.00     31.37 o 
   2   5  39        0.86       48.01     24.57 o 
   3   5  39       93.38       72.65     36.63 o 
   0   6  39     1073.77     1139.52     60.43 o 
   1   6  39      425.64      494.44     37.37 o 
   2   6  39       29.89       11.62     64.32 o 
   3   6  39       19.98      108.60     32.49 o 
   1   7  39       11.63       44.38     30.39 o 
   2   7  39        4.83       51.05     33.20 o 
   3   7  39       38.52      -47.11     48.17 o 
   0   8  39      546.95      653.84     59.79 o 
   1   8  39      106.58       93.90     79.29 o 
   2   8  39        1.34       37.94     53.56 o 
   1   9  39      404.64      198.04     69.51 o 
   2   9  39        2.23      -42.11     62.00 o 
   0  10  39      549.75      497.63     58.52 o 
   1  10  39       16.05        0.86     63.42 o 
   0   0  40      419.53      501.27     40.90 o 
   1   0  40        9.63       15.36     38.32 o 
   2   0  40       14.02       47.26     40.04 o 
   3   0  40       36.56      137.79     53.79 o 
   4   0  40       14.51       80.27     53.49 o 
   1   1  40       56.11       93.33     28.28 o 
   2   1  40        5.91       65.45     23.85 o 
   3   1  40       23.39       63.22     85.31 o 
   4   1  40       82.14      416.64     50.69 o 
   0   2  40       16.12       28.85     42.10 o 
   1   2  40     1496.65     1435.91     25.71 o 
   2   2  40       66.41       88.20     38.39 o 
   3   2  40      308.24      484.58     65.74 o 
   4   2  40      217.07      350.79     59.66 o 
   1   3  40      499.27      595.16     45.92 o 
   2   3  40       71.78       35.01     37.10 o 
   3   3  40      148.28      288.65     61.41 o 
   4   3  40       63.19      -52.75     52.75 o 
   0   4  40      665.52      666.13     38.66 o 
   1   4  40     3789.79     3431.88     49.06 o 
   2   4  40      105.24       91.44     29.00 o 
   3   4  40      485.16      337.95     52.36 o 
   1   5  40       11.03       84.87     30.85 o 
   2   5  40      220.01      167.60     43.05 o 
   3   5  40      719.92      674.36     53.76 o 
   0   6  40       98.10      222.45     50.52 o 
   1   6  40      500.18      575.99     37.01 o 
   2   6  40       97.04       53.35     33.88 o 
   3   6  40       24.54      234.38    102.13 o 
   1   7  40      290.98      281.90     34.30 o 
   2   7  40        5.98       -2.28     29.80 o 
   3   7  40      235.19       97.34     46.99 o 
   0   8  40      709.06      915.39     65.20 o 
   1   8  40       10.00       43.58     36.32 o 
   2   8  40        8.60       68.44     52.92 o 
   2   9  40      432.87      189.20     63.35 o 
   0  10  40        0.69      -51.70     58.21 o 
   1  10  40        7.48       -9.95     39.40 o 
   1   1  41      576.01      552.78     29.28 o 
   2   1  41      188.35      263.18     28.17 o 
   3   1  41       68.06      122.54     84.30 o 
   4   1  41       12.69      368.51     51.94 o 
   0   2  41        0.73      219.88    159.70 o 
   1   2  41     1667.41     1693.86     62.89 o 
   2   2  41       14.27       93.16     47.10 o 
   3   2  41      571.51      665.04     51.35 o 
   4   2  41        4.37      139.95     53.24 o 
   1   3  41       58.76      311.77     30.26 o 
   2   3  41      511.33      410.59     51.91 o 
   3   3  41       14.71       54.79     34.91 o 
   0   4  41      197.45      273.93     47.83 o 
   1   4  41      144.75      435.10     37.54 o 
   2   4  41       64.28       46.58     29.66 o 
   3   4  41        0.27      -40.25     40.25 o 
   1   5  41       90.23      205.13     60.07 o 
   2   5  41      445.73      347.39     32.98 o 
   3   5  41       53.80       94.83     35.99 o 
   0   6  41      399.46      432.47     53.59 o 
   1   6  41      170.57      294.50     34.15 o 
   2   6  41       29.68        3.58     22.66 o 
   3   6  41      177.59      282.16     81.59 o 
   1   7  41       15.45      294.01    104.50 o 
   2   7  41        0.09      190.31     46.73 o 
   3   7  41      161.13       36.01     31.79 o 
   0   8  41      197.51      341.22     54.36 o 
   1   8  41      492.68      356.09     40.24 o 
   2   8  41       11.13       64.10     60.30 o 
   1   9  41      182.15       77.33     75.28 o 
   2   9  41        5.22      -50.44     52.74 o 
   0  10  41      347.25       27.46     60.85 o 
   1  10  41       66.30        0.33     42.35 o 
   0   0  42     4626.89     4181.20     79.70 o 
   1   0  42     2167.09     1903.43    168.89 o 
   2   0  42       19.78       20.42     40.77 o 
   3   0  42      347.03      355.61     53.33 o 
   1   1  42      579.83      617.98     43.40 o 
   2   1  42       34.50       71.00     24.41 o 
   3   1  42       53.72      162.74     88.23 o 
   0   2  42     1500.08     1248.88    108.68 o 
   1   2  42      937.52      953.21     45.91 o 
   2   2  42       56.30       57.54     42.94 o 
   3   2  42      151.70      337.60     48.23 o 
   1   3  42     1313.28     1316.05     60.39 o 
   2   3  42       12.20       -1.37     29.91 o 
   3   3  42       54.07       74.48     31.78 o 
   0   4  42      794.48      774.55     36.94 o 
   1   4  42       23.95      150.95     36.62 o 
   2   4  42        1.68       41.91     37.84 o 
   3   4  42        2.47      -37.12     37.12 o 
   1   5  42      664.94      711.77     70.00 o 
   2   5  42       80.39        9.61     36.07 o 
   3   5  42      324.51      346.64     36.34 o 
   0   6  42      395.36      419.81     54.38 o 
   1   6  42       26.76      170.10     32.70 o 
   2   6  42       11.49      -24.12     24.12 o 
   3   6  42       18.32       -8.19     32.52 o 
   1   7  42     1180.96     1129.44     44.72 o 
   2   7  42      957.32      959.20     34.50 o 
   0   8  42      160.60      281.18     48.31 o 
   1   8  42       50.59      200.20    101.18 o 
   2   8  42       70.78       15.91     58.11 o 
   1   9  42      229.38      138.05    118.31 o 
   1   1  43       22.14       25.16     27.77 o 
   2   1  43       28.39      149.13     38.94 o 
   3   1  43      361.33      388.12     91.84 o 
   0   2  43      237.16      322.47     28.86 o 
   1   2  43      577.70      606.74     64.51 o 
   2   2  43      225.94      263.31     41.13 o 
   3   2  43      221.42      321.29     56.54 o 
   1   3  43      194.08      420.87     50.52 o 
   2   3  43        6.37       30.87     40.29 o 
   3   3  43       29.79      104.30     51.88 o 
   0   4  43       26.51      138.65     32.40 o 
   1   4  43       11.91      138.56     32.99 o 
   2   4  43       44.80       63.36     72.87 o 
   3   4  43       40.76      -40.25     40.25 o 
   1   5  43       39.71      207.83     49.04 o 
   2   5  43       61.72      -41.48     41.48 o 
   3   5  43      160.61      326.05     38.57 o 
   0   6  43      189.73      650.16     57.63 o 
   1   6  43       66.72      143.76     32.67 o 
   2   6  43       40.20       -7.63     24.95 o 
   3   6  43        2.61      -31.09     31.09 o 
   1   7  43      222.51      304.07     42.10 o 
   2   7  43      204.13      367.16     71.23 o 
   0   8  43      393.12      440.39     57.34 o 
   1   8  43      347.02      387.86    179.99 o 
   2   8  43       92.34       12.38     32.51 o 
   1   9  43        2.89       70.23     91.74 o 
   0   0  44     4519.60     4340.81     83.60 o 
   1   0  44       29.45      119.65     44.71 o 
   2   0  44      138.35      146.25     87.85 o 
   3   0  44      111.37       91.15     47.40 o 
   1   1  44      307.24      340.04     19.67 o 
   2   1  44      219.78      474.64     52.78 o 
   3   1  44       69.30      120.26     81.60 o 
   0   2  44      261.88      196.58     29.42 o 
   1   2  44      122.45      209.87     32.06 o 
   2   2  44        1.87       79.52     54.24 o 
   3   2  44       64.34      111.72     33.55 o 
   1   3  44        2.19       30.33     65.79 o 
   2   3  44       13.99       73.70     45.41 o 
   3   3  44       36.22       -7.67     32.09 o 
   0   4  44      483.94      570.62     43.17 o 
   1   4  44       62.90      238.94     35.27 o 
   2   4  44        9.92       42.42     49.50 o 
   3   4  44      155.39       95.05     34.07 o 
   1   5  44      441.73      601.27     52.66 o 
   2   5  44        0.48      -37.42     46.65 o 
   3   5  44        1.62      212.28     33.95 o 
   0   6  44     3422.35     3315.46     84.45 o 
   1   6  44       79.08      174.28     33.50 o 
   2   6  44        8.73      102.55     33.23 o 
   1   7  44        8.80       86.75     35.38 o 
   2   7  44      546.62      565.38     63.97 o 
   0   8  44      520.11      460.50     60.80 o 
   1   8  44      211.35      297.12    202.07 o 
   2   8  44        1.58        6.37     45.75 o 
   1   9  44       17.40      192.21     60.13 o 
   1   1  45      102.95       64.00     38.21 o 
   2   1  45     1660.96     1630.99     80.23 o 
   3   1  45       47.65       81.99     34.49 o 
   0   2  45        9.44      -32.74     48.65 o 
   1   2  45        2.75      104.48     29.53 o 
   2   2  45        4.19        4.19     55.83 o 
   3   2  45       16.58      298.50    116.85 o 
   1   3  45       57.93      153.21     25.44 o 
   2   3  45      647.44      690.18     87.46 o 
   3   3  45       12.50       12.21     32.31 o 
   0   4  45     1162.93     1476.62     35.97 o 
   1   4  45      341.64      430.63     25.51 o 
   2   4  45      107.95       66.24     36.62 o 
   3   4  45      222.29      145.59     34.56 o 
   1   5  45        6.55      249.05     28.60 o 
   2   5  45      256.50      184.68     28.73 o 
   0   6  45     1507.01     1623.41     67.58 o 
   1   6  45       53.64      198.30     54.83 o 
   2   6  45        8.98      118.86     47.50 o 
   1   7  45       22.59      155.55    125.20 o 
   2   7  45      431.68      383.09     39.58 o 
   0   8  45      570.04      438.05     60.99 o 
   1   8  45        2.28      247.95     52.23 o 
   0   0  46      887.29      766.44     47.35 o 
   1   0  46      320.39      259.45    110.84 o 
   2   0  46        1.70       40.92     46.34 o 
   3   0  46       76.04       56.78     54.38 o 
   1   1  46       12.16      132.51     31.08 o 
   2   1  46      658.30      742.35     88.78 o 
   3   1  46      143.65      242.69     52.54 o 
   0   2  46      877.93      707.43     34.19 o 
   1   2  46      388.71      405.59     66.61 o 
   2   2  46       79.13      132.61     30.65 o 
   3   2  46      405.31      607.31    147.60 o 
   1   3  46      651.39      625.88     23.97 o 
   2   3  46      267.78      323.46     99.14 o 
   3   3  46      331.94      222.63     33.35 o 
   0   4  46     3667.56     3371.94     77.54 o 
   1   4  46      109.06      297.36     31.67 o 
   2   4  46       46.89        2.47     24.78 o 
   3   4  46       81.36      126.68     33.78 o 
   1   5  46      535.91      545.79     84.17 o 
   2   5  46      450.58      444.05     48.99 o 
   0   6  46      119.52      187.70     50.72 o 
   1   6  46       59.69      192.53     49.51 o 
   2   6  46       71.80      138.01     61.83 o 
   1   7  46      182.66      233.69    107.00 o 
   2   7  46       16.57       51.09     68.32 o 
   0   8  46        8.85      -26.54     51.70 o 
   1   8  46        3.39      328.87     54.22 o 
   1   1  47        1.00      -21.34     30.64 o 
   2   1  47       72.12      158.86     81.16 o 
   3   1  47      211.54      374.10     42.57 o 
   0   2  47      206.58      401.28     80.01 o 
   1   2  47       31.11        8.04     19.15 o 
   2   2  47       33.68       60.66     30.50 o 
   3   2  47       70.48      285.65    136.62 o 
   1   3  47      149.51      302.25     34.57 o 
   2   3  47      360.62      379.06     92.03 o 
   3   3  47      382.79      216.82     32.57 o 
   0   4  47       13.33      451.94     28.28 o 
   1   4  47      285.71      357.87     24.34 o 
   2   4  47      163.14       77.30     27.54 o 
   1   5  47       58.30      264.56     39.04 o 
   2   5  47       30.04      125.49     37.11 o 
   0   6  47       10.94       17.40     45.60 o 
   1   6  47      158.49      359.44     30.90 o 
   2   6  47       21.31       36.77     27.31 o 
   1   7  47        0.00      144.52    121.65 o 
   0   8  47        7.70      -52.34     52.34 o 
   0   0  48      110.16      160.97     36.40 o 
   1   0  48      202.36       53.83     25.31 o 
   2   0  48       98.17       15.91     40.28 o 
   3   0  48        4.30      -45.45     45.45 o 
   1   1  48        1.30      -30.85     30.85 o 
   2   1  48        6.38      157.50     48.05 o 
   3   1  48       69.68      282.41     44.59 o 
   0   2  48      969.37     1152.89     39.79 o 
   1   2  48        1.84      119.89     41.63 o 
   2   2  48       18.53      324.58     85.92 o 
   1   3  48       15.50       78.14     27.77 o 
   2   3  48      165.90      234.99     34.59 o 
   0   4  48      640.39      726.96     78.41 o 
   1   4  48       81.32      152.90     28.03 o 
   2   4  48        2.32      -15.06     31.90 o 
   1   5  48      286.73      311.95     30.28 o 
   2   5  48      994.25      983.03    125.23 o 
   0   6  48      159.70      108.25     50.40 o 
   1   6  48      145.08      340.99     29.03 o 
   2   6  48       21.77       61.36     71.26 o 
   1   7  48      166.49      295.59    184.31 o 
   1   1  49        3.71      -23.26     64.37 o 
   2   1  49      231.26      278.27     42.03 o 
   0   2  49      434.98      600.13     89.37 o 
   1   2  49       82.07       62.36     52.59 o 
   2   2  49       30.67      167.08     42.27 o 
   1   3  49      302.10      397.95     55.56 o 
   2   3  49      317.79      262.49     35.97 o 
   0   4  49       11.58      118.17     93.98 o 
   1   4  49       57.99       20.74     32.39 o 
   2   4  49      436.80      340.12     58.29 o 
   1   5  49       56.25      188.70     37.19 o 
   2   5  49      405.81      515.29     89.19 o 
   0   6  49       43.42       14.03     49.90 o 
   1   6  49       38.29      279.31     34.70 o 
   0   0  50       15.05      158.12     36.48 o 
   1   0  50       44.77      -24.50     38.58 o 
   2   0  50       47.54      -51.60     51.60 o 
   1   1  50        1.81      -27.13     27.13 o 
   2   1  50       94.83      166.77     34.40 o 
   0   2  50       11.03      186.98    140.64 o 
   1   2  50      134.46      120.79     54.45 o 
   2   2  50       58.75      250.10     38.19 o 
   1   3  50        5.28       28.12     35.29 o 
   2   3  50        4.77      307.51    224.68 o 
   0   4  50        0.04      113.35     75.30 o 
   1   4  50      468.02      409.10     47.99 o 
   2   4  50       10.70      239.66     33.23 o 
   1   5  50       15.39      162.17     31.35 o 
   0   6  50        6.82      160.82     57.31 o 
   1   6  50      349.00      532.93     69.24 o 
   1   1  51      428.51      351.56     39.28 o 
   2   1  51      444.13      409.48     28.24 o 
   0   2  51      290.31      612.71    385.56 o 
   1   2  51       29.84      -31.31     31.31 o 
   2   2  51      122.34      315.65     73.57 o 
   1   3  51       64.85       70.00     33.59 o 
   2   3  51      130.83        4.09     53.19 o 
   0   4  51        9.78      381.83     56.45 o 
   1   4  51        0.89      313.40     58.99 o 
   1   5  51       66.57      177.23     28.10 o 
   0   6  51      547.35      501.89    141.89 o 
   0   0  52       28.52      -29.85     29.85 o 
   1   0  52      259.81      255.50     46.76 o 
   2   0  52       78.64       16.72     45.70 o 
   1   1  52       36.72      256.60     53.33 o 
   2   1  52      264.42      277.09     32.85 o 
   0   2  52       12.95      273.22    265.87 o 
   1   2  52       13.55      262.17    208.28 o 
   2   2  52        0.56      285.33     76.02 o 
   1   3  52       69.63       49.17     42.07 o 
   0   4  52       69.78      196.73     31.53 o 
   1   4  52        5.64      299.28     82.00 o 
   1   5  52       92.29      107.01     66.47 o 
   1   1  53      882.78      861.93     34.55 o 
   0   2  53      379.50      208.46     28.77 o 
   1   2  53       24.27      -10.01     38.96 o 
   1   3  53      213.05       84.38     24.93 o 
   0   4  53        6.36       74.42     78.84 o 
   1   4  53        5.73      191.37     31.87 o 
   0   0  54      739.76      367.07     37.26 o 
   1   0  54       46.36       81.96     46.43 o 
   1   1  54       22.50      328.62     94.25 o 
   0   2  54      101.64      410.42     52.43 o 
   1   2  54      108.63       83.57     51.79 o 
   0   2  55       17.63       33.62     32.69 o 
                                                 
